# Supplementary material for: High genome heterozygosity revealed vegetative propagation over the sea in Moso bamboo
Source: BMC Genomics. 2023 Jun 24;24:348. doi: 10.1186/s12864-023-09428-9 (PMC10290394; doi:10.1186/s12864-023-09428-9)
Supplement: Supplementary file 2 — Additional file2: Table S1. Visual inspection of 150 of the 319,431 loci for which all samples were heterozygous. [file 12864_2023_9428_MOESM2_ESM.xlsx]

## Sheet: Description
Table S1. Visual inspection of 150 of the 319,431 loci for which all samples were heterozygous.

## Sheet: Visual inspection of 150 loci
Chromosome	Position	REF	ALT	Did visual genotype determination using IGV agree with GATK genotype determination?
moso_draft_hic_scaffold_1	404002	A	G	YES
moso_draft_hic_scaffold_1	728741	A	C	YES
moso_draft_hic_scaffold_1	739426	T	C	YES
moso_draft_hic_scaffold_1	767689	T	G	YES
moso_draft_hic_scaffold_1	806548	G	A	YES
moso_draft_hic_scaffold_1	808152	C	T	YES
moso_draft_hic_scaffold_1	811649	A	C	YES
moso_draft_hic_scaffold_1	818206	T	C	YES
moso_draft_hic_scaffold_1	819822	G	A	YES
moso_draft_hic_scaffold_1	820208	T	C	YES
moso_draft_hic_scaffold_1	833211	G	A	YES
moso_draft_hic_scaffold_1	833294	A	G	YES
moso_draft_hic_scaffold_1	835224	C	T	YES
moso_draft_hic_scaffold_1	835242	A	G	YES
moso_draft_hic_scaffold_1	835273	C	T	YES
moso_draft_hic_scaffold_1	846683	C	T	YES
moso_draft_hic_scaffold_1	882374	A	G	YES
moso_draft_hic_scaffold_1	913309	T	C	YES
moso_draft_hic_scaffold_1	915148	G	A	YES
moso_draft_hic_scaffold_1	918326	G	A	YES
moso_draft_hic_scaffold_1	925603	C	G	YES
moso_draft_hic_scaffold_1	976256	T	A	YES
moso_draft_hic_scaffold_1	983537	G	T	YES
moso_draft_hic_scaffold_1	983839	T	C	YES
moso_draft_hic_scaffold_1	984744	C	G	YES
moso_draft_hic_scaffold_1	984959	C	T	YES
moso_draft_hic_scaffold_1	986329	G	A	YES
moso_draft_hic_scaffold_1	986843	C	T	YES
moso_draft_hic_scaffold_1	986882	G	A	YES
moso_draft_hic_scaffold_1	986908	C	T	YES
moso_draft_hic_scaffold_1	986944	T	C	YES
moso_draft_hic_scaffold_1	987083	G	C	YES
moso_draft_hic_scaffold_1	987464	G	A	YES
moso_draft_hic_scaffold_1	987529	T	C	YES
moso_draft_hic_scaffold_1	988168	T	C	YES
moso_draft_hic_scaffold_1	988801	A	G	YES
moso_draft_hic_scaffold_1	989143	T	G	YES
moso_draft_hic_scaffold_1	989158	G	A	YES
moso_draft_hic_scaffold_1	991465	C	T	YES
moso_draft_hic_scaffold_1	991519	C	T	YES
moso_draft_hic_scaffold_1	991526	G	A	YES
moso_draft_hic_scaffold_1	991590	T	C	YES
moso_draft_hic_scaffold_1	991654	T	C	YES
moso_draft_hic_scaffold_1	991730	C	T	YES
moso_draft_hic_scaffold_1	991916	C	T	YES
moso_draft_hic_scaffold_1	991995	C	T	YES
moso_draft_hic_scaffold_1	992222	C	T	YES
moso_draft_hic_scaffold_1	1030678	G	A	YES
moso_draft_hic_scaffold_1	1030796	A	G	YES
moso_draft_hic_scaffold_1	1031014	A	G	YES
moso_draft_hic_scaffold_1	1040579	T	C	YES
moso_draft_hic_scaffold_1	1045425	T	C	YES
moso_draft_hic_scaffold_1	1046377	A	G	YES
moso_draft_hic_scaffold_1	1059982	A	C	YES
moso_draft_hic_scaffold_1	1060152	T	G	YES
moso_draft_hic_scaffold_1	1060264	G	T	YES
moso_draft_hic_scaffold_1	1060313	T	A	YES
moso_draft_hic_scaffold_1	1060318	T	C	YES
moso_draft_hic_scaffold_1	1060890	T	C	YES
moso_draft_hic_scaffold_1	1060898	G	T	YES
moso_draft_hic_scaffold_1	1060939	A	G	YES
moso_draft_hic_scaffold_1	1060992	T	C	YES
moso_draft_hic_scaffold_1	1061009	G	T	YES
moso_draft_hic_scaffold_1	1061982	T	C	YES
moso_draft_hic_scaffold_1	1062582	A	T	YES
moso_draft_hic_scaffold_1	1062684	C	T	YES
moso_draft_hic_scaffold_1	1062736	C	T	YES
moso_draft_hic_scaffold_1	1062915	C	T	YES
moso_draft_hic_scaffold_1	1062920	A	G	YES
moso_draft_hic_scaffold_1	1063903	A	C	YES
moso_draft_hic_scaffold_1	1063984	C	G	YES
moso_draft_hic_scaffold_1	1064004	C	T	YES
moso_draft_hic_scaffold_1	1064200	G	A	YES
moso_draft_hic_scaffold_1	1064526	G	T	YES
moso_draft_hic_scaffold_1	1065671	T	C	YES
moso_draft_hic_scaffold_1	1065737	A	G	YES
moso_draft_hic_scaffold_1	1065751	C	T	YES
moso_draft_hic_scaffold_1	1065882	A	G	YES
moso_draft_hic_scaffold_1	1065898	A	G	YES
moso_draft_hic_scaffold_1	1066797	A	G	YES
moso_draft_hic_scaffold_1	1066814	C	T	YES
moso_draft_hic_scaffold_1	1067021	A	G	YES
moso_draft_hic_scaffold_1	1067025	C	T	YES
moso_draft_hic_scaffold_1	1067205	T	C	YES
moso_draft_hic_scaffold_1	1067562	C	T	YES
moso_draft_hic_scaffold_1	1067596	C	T	YES
moso_draft_hic_scaffold_1	1068092	C	T	YES
moso_draft_hic_scaffold_1	1068713	A	G	YES
moso_draft_hic_scaffold_1	1069182	C	T	YES
moso_draft_hic_scaffold_1	1069301	A	G	YES
moso_draft_hic_scaffold_1	1070116	A	G	YES
moso_draft_hic_scaffold_1	1070155	A	G	YES
moso_draft_hic_scaffold_1	1070195	C	T	YES
moso_draft_hic_scaffold_1	1070227	A	G	YES
moso_draft_hic_scaffold_1	1070519	T	C	YES
moso_draft_hic_scaffold_1	1070570	T	C	YES
moso_draft_hic_scaffold_1	1070747	C	G	YES
moso_draft_hic_scaffold_1	1071026	A	G	YES
moso_draft_hic_scaffold_1	1071049	A	G	YES
moso_draft_hic_scaffold_1	1071288	G	C	YES
moso_draft_hic_scaffold_1	1072876	G	A	YES
moso_draft_hic_scaffold_1	1073137	C	G	YES
moso_draft_hic_scaffold_1	1073514	G	T	YES
moso_draft_hic_scaffold_1	1074036	T	A	YES
moso_draft_hic_scaffold_1	1074880	G	A	YES
moso_draft_hic_scaffold_1	1075379	C	T	YES
moso_draft_hic_scaffold_1	1076473	T	A	YES
moso_draft_hic_scaffold_1	1076600	A	T	YES
moso_draft_hic_scaffold_1	1076673	T	G	YES
moso_draft_hic_scaffold_1	1076930	C	T	YES
moso_draft_hic_scaffold_1	1077004	A	G	YES
moso_draft_hic_scaffold_1	1077018	G	A	YES
moso_draft_hic_scaffold_1	1077143	T	C	YES
moso_draft_hic_scaffold_1	1077146	C	T	YES
moso_draft_hic_scaffold_1	1078078	C	T	YES
moso_draft_hic_scaffold_1	1078082	A	C	YES
moso_draft_hic_scaffold_1	1078101	C	T	YES
moso_draft_hic_scaffold_1	1078114	G	A	YES
moso_draft_hic_scaffold_1	1078136	C	T	YES
moso_draft_hic_scaffold_1	1078335	C	T	YES
moso_draft_hic_scaffold_1	1078336	C	T	YES
moso_draft_hic_scaffold_1	1078379	C	T	YES
moso_draft_hic_scaffold_1	1078478	G	A	YES
moso_draft_hic_scaffold_1	1078856	G	A	YES
moso_draft_hic_scaffold_1	1078919	G	A	YES
moso_draft_hic_scaffold_1	1079040	T	G	YES
moso_draft_hic_scaffold_1	1079055	T	C	YES
moso_draft_hic_scaffold_1	1079090	G	A	YES
moso_draft_hic_scaffold_1	1079107	C	T	YES
moso_draft_hic_scaffold_1	1079163	C	A	YES
moso_draft_hic_scaffold_1	1079190	A	T	YES
moso_draft_hic_scaffold_1	1079226	A	G	YES
moso_draft_hic_scaffold_1	1079315	C	T	YES
moso_draft_hic_scaffold_1	1079317	T	C	YES
moso_draft_hic_scaffold_1	1079321	G	T	YES
moso_draft_hic_scaffold_1	1079545	A	G	YES
moso_draft_hic_scaffold_1	1079654	A	G	YES
moso_draft_hic_scaffold_1	1079664	C	T	YES
moso_draft_hic_scaffold_1	1079738	G	A	YES
moso_draft_hic_scaffold_1	1079805	G	A	YES
moso_draft_hic_scaffold_1	1080093	A	G	YES
moso_draft_hic_scaffold_1	1080100	A	G	YES
moso_draft_hic_scaffold_1	1080109	A	C	YES
moso_draft_hic_scaffold_1	1080116	G	T	YES
moso_draft_hic_scaffold_1	1080121	A	G	YES
moso_draft_hic_scaffold_1	1080209	C	T	YES
moso_draft_hic_scaffold_1	1080225	A	C	YES
moso_draft_hic_scaffold_1	1080302	C	A	YES
moso_draft_hic_scaffold_1	1080340	A	G	YES
moso_draft_hic_scaffold_1	1080725	T	G	YES
