# Supplementary material for: High genome heterozygosity revealed vegetative propagation over the sea in Moso bamboo
Source: BMC Genomics. 2023 Jun 24;24:348. doi: 10.1186/s12864-023-09428-9 (PMC10290394; doi:10.1186/s12864-023-09428-9)
Supplement: Supplementary file 3 — Additional file3: Table S2. Sangar sequencing and dCAPs results for loci for which all samples tested in the WGS analysis were heterozygous. [file 12864_2023_9428_MOESM3_ESM.xlsx]

## Sheet: Description
Table S2. Sangar sequencing and dCAPs results for loci for which all samples tested in the WGS analysis were heterozygous.
We examined the 8 loci that were heterozygous in all samples in the WGS analysis using Sanger sequencing of Japanese Moso bamboo, for which we performed WGS analysis. The results were identical to the WGS results and all were heterozygous. In the case of seedling-derived Moso bamboo from 8 different seeds, 4 of the 8 loci were examined by dCAPs and restriction enzyme treatments, and in some case …

## Sheet: Results
Scaffold	Position	Samples
		JAPAN		1	2	3	4	5	6	7	8
		Sanger	dCAPs	dCAPs	dCAPs	dCAPs	dCAPs	dCAPs	dCAPs	dCAPs	dCAPs
scaffold1	1031014	HET	-	-	-	-	-	-	-	-	-
scaffold2	567454	HET	HET	HET	REF	REF	HET	REF	REF	REF	HET
scaffold3	2967745	HET	-	-	-	-	-	-	-	-	-
scaffold4	1001667	HET	HET	ALT	ALT	ALT	ALT	ALT	ALT	ALT	ALT
scaffold5	1032781	HET	-	-	-	-	-	-	-	-	-
scaffold6	2902748	HET	-	-	-	-	-	-	-	-	-
scaffold7	10257001	HET	HET	REF	HET	REF	HET	HET	HET	HET	ALT
scaffold8	5607116	HET	HET	HET	REF	REF	HET	HET	HET	HET	HET
