# Supplementary material for: High genome heterozygosity revealed vegetative propagation over the sea in Moso bamboo
Source: BMC Genomics. 2023 Jun 24;24:348. doi: 10.1186/s12864-023-09428-9 (PMC10290394; doi:10.1186/s12864-023-09428-9)
Supplement: Supplementary file 4 — Additional file4: Table S3. Primers and restriction enzymes used for Sangar sequencing and dCAPs. [file 12864_2023_9428_MOESM4_ESM.xlsx]

## Sheet: Description
Table S3. Primers and restriction enzymes used for Sangar sequencing and dCAPs.
A subset of loci for which all samples were heterozygous in the WGS analysis were analyzed by Sanger sequencing and dCAPs (Additional file 3; Table S2).
The primer sequences and restriction enzymes used in the analyses are shown in this table.

## Sheet: Primers and Restriction enzymes
Scaffold	Position	Primers for Sanger sequencing		Primers for dCAPs		Restriction enzyme for dCAPs
		Fw	Rv	Fw	Rv
scaffold1	1031014	AAGCCCTTGCAGGTAGAGGT	GGCTCTGTTTGGAACGTGAT	-	-	-
scaffold2	567454	CCCGGGTTTCATATCCTTTT	AGCTGTAAAGAGCGCAGAGC	TTGTCCTCATTTTCATACCTCTAG	Identical to Rv primer used in sangar sequencing	XbaI
scaffold3	2967745	ATCATCGCATTGGATTCACA	CCAGTCGCAAGGTGTCAGTA	-	-	-
scaffold4	1001667	GAGCCGACTTTTTCTTGCTG	TGCAACGAAATTGATTGCTAA	Identical to Fw primer used in sangar sequencing	AAACGATACACCAAATATGCTTAT	TaqI
scaffold5	1032781	GAAAGGGTGGAGAATGGTGA	TGACCTGCGGAGTTTTCTTT	-	-	-
scaffold6	2902748	GCATGCATTTGACTGAAAGGT	AAGATCGAGTCGACGGAGAA	-	-	-
scaffold7	10257001	ACCTAAAGCCCATCGTGTTG	TCGTCGCTAGAGTTGGGACT	GAAAGTTAGACCTATTTCGTCCC	Identical to Rv primer used in sangar sequencing	SmaI
scaffold8	5607116	GCTCAAAAACTTTCGGTTCG	TAGCAGTTGGACTGGTCACG	*	*	MboII
*The sequence was amplified with the same primer set as for Sangar sequencing and cleaved with MboII.
