# Supplementary material for: High genome heterozygosity revealed vegetative propagation over the sea in Moso bamboo
Source: BMC Genomics. 2023 Jun 24;24:348. doi: 10.1186/s12864-023-09428-9 (PMC10290394; doi:10.1186/s12864-023-09428-9)
Supplement: Supplementary file 5 — Additional file5: Table S4. Read length, volume, and mapped reads for GRAS-Di analysis. [file 12864_2023_9428_MOESM5_ESM.xlsx]

## Sheet: Description
Table S4. Read length, volume, and mapped reads for GRAS-Di analysis.

## Sheet: Data
Sample	Raw reads			Triimed reads			Mapped reads	Reads after removing multiple mapped and clipped reads
	Number of reads	Total length (bp)	Average length (bp)	Number of reads	Total length (bp)	Average length (bp)	Number of reads	Number of reads
A	10547802	1582170300	150	9662398	1143832354	118.38	9250542	7266792
B	9716296	1457444400	150	8878798	1064560705	119.899	8426227	6616120
C	11154330	1673149500	150	10154914	1216299809	119.775	9799335	7658496
D	10102530	1515379500	150	9228440	1109558109	120.232	8805358	6903598
E	13697710	2054656500	150	12558536	1496391405	119.153	12179531	9522002
F	14338808	2150821200	150	12860492	1496944259	116.399	12242434	9614116
G	9670542	1450581300	150	8724762	1030736511	118.139	8290350	6499398
H	11302656	1695398400	150	10480984	1234641522	117.798	9817666	7681248
I	11613280	1741992000	150	10691026	1253684053	117.265	10228120	7779176
J	13615954	2042393100	150	12507536	1488026203	118.97	11843905	9113698
K	12333320	1849998000	150	11390054	1350777884	118.593	10738634	8366358
L	13482754	2022413100	150	12423910	1447802084	116.534	11581673	8986172
M	12162454	1824368100	150	11138036	1327654479	119.2	10292028	8000402
N	12162596	1824389400	150	11184062	1293577943	115.663	9788598	7407812
O	14660540	2199081000	150	13312348	1547444355	116.241	11820088	8996448
P	10890974	1633646100	150	10016058	1205443887	120.351	9198957	7130708
