# Supplementary material for: High genome heterozygosity revealed vegetative propagation over the sea in Moso bamboo
Source: BMC Genomics. 2023 Jun 24;24:348. doi: 10.1186/s12864-023-09428-9 (PMC10290394; doi:10.1186/s12864-023-09428-9)
Supplement: Supplementary file 6 — Additional file 6: Table S5. GATK genotyping results using GRAS-Di data were visually inspected using IGV. [file 12864_2023_9428_MOESM6_ESM.xlsx]

## Sheet: Description
Table S5. GATK genotyping results using GRAS-Di data were visually inspected using IGV.
We visually inspected loci determined by GATK to contain heterozygous and homozygous reference samples and no homozygous alternative samples in the GRAS-Di analysis with IGV.
A "NO" in the right-most column of each tab indicates that the visual genotyping using IGV was different from the GATK genotyping and that there were no polymorphism among the samples.
"NO" includes the following cases.
1. Samples determined to be heterozygous by GATK had significantly fewer alternative reads and appeared to be homozygous references upon visual inspection using IGV.
2. Samples with homozygous references determined by GATK contained alternative reads and appeared heterozygous upon visual inspection using IGV.
3. Samples identified as heterozygous or homozygous reference by genotyping with GATK contained a small number of alternative reads, and visual confirmation using IGV showed no difference between the two genotypes.
4. Reads mapped to the loci contained many errors, and samples determined to have different genotypes by genotyping with GATK did not differ in genotype by visual inspection using IGV.
In genotype determination by GATK, "0|0" and "0/0" indicate homozygous reference, "0/1" and "0|1" indicate heterozygous and "1/1" and "1|1" indicate homozygous alternative.

## Sheet: Same grove (GQ<20 or QUAL <160)
Scaffold	Position	REF	ALT	Genotype determination by GATK for each sample																Did visual genotype determination using IGV agree with GATK genotype determination?	QUAL	minimam GQ
				A	B	C	D	E	F	G	H	I	J	K	L	M	N	O	P
moso_draft_hic_scaffold_6	26007507	G	A	0/1	0/1	0/1	0/1	0/0	0/0	0/0	0/0	0/0	0/0	0/0	0/0	0/0	0/0	0/0	0/0	YES	246.01	3

## Sheet: SNP(90≦GQ≦99)
Scaffold	Position	REF	ALT	Genotype determination by GATK for each sample																Did visual genotype determination using IGV agree with GATK genotype determination?
				A	B	C	D	E	F	G	H	I	J	K	L	M	N	O	P
moso_draft_hic_scaffold_1	15557858	A	G	0/0	0/0	0/0	0/0	0/0	0/0	0/0	0/0	0/0	0/0	0/0	0/1	0/0	0/0	0/0	0/0	YES
moso_draft_hic_scaffold_2	8505003	C	T	0/0	0/0	0/0	0/0	0/0	0/0	0/0	0/0	0/0	0/0	0/0	0/1	0/0	0/0	0/0	0/0	YES
moso_draft_hic_scaffold_3	83870858	G	A	0/0	0/0	0/1	0/0	0/0	0/0	0/0	0/0	0/0	0/0	0/0	0/0	0/0	0/0	0/0	0/0	YES
moso_draft_hic_scaffold_4	34701310	C	T	0/0	0/0	0/0	0/0	0/0	0/0	0/0	0/0	0/0	0/0	0/0	0/0	0|1	0/0	0/0	0/0	YES
moso_draft_hic_scaffold_4	49707698	C	T	0/1	0/1	0/1	0/1	0/1	0/1	0/1	0/1	0/1	0/1	0/1	0/0	0/1	0/1	0/1	0/1	NO
moso_draft_hic_scaffold_5	48475173	G	A	0/1	0/1	0/1	0/1	0/1	0/1	0/1	0/1	0/1	0/0	0/1	0/1	0/1	0/1	0/1	0/1	NO
moso_draft_hic_scaffold_7	12670087	T	C	0/0	0/0	0/0	0/0	0/1	0/0	0/0	0/0	0/0	0/0	0/0	0/0	0/0	0/0	0/0	0/0	NO
moso_draft_hic_scaffold_8	53892594	G	A	0/0	0/0	0/0	0|1	0/0	0/0	0/0	0/0	0/0	0/0	0/0	0/0	0/0	0/0	0/0	0/0	NO
moso_draft_hic_scaffold_8	53892608	G	A	0/0	0/0	0/0	0|1	0/0	0/0	0/0	0/0	0/0	0/0	0/0	0/0	0/0	0/0	0/0	0/0	NO
moso_draft_hic_scaffold_9	30932763	G	A	0/0	0|1	0|1	0/0	0|1	0|1	0|1	0|1	0|1	0|1	0|1	0|1	0|1	0|1	0|1	0|1	NO
moso_draft_hic_scaffold_10	7284238	A	G	0/0	0/0	0/0	0/0	0/0	0/0	0/0	0/0	0/0	0/0	0/0	0/0	0/0	0|1	0/0	0/0	NO
moso_draft_hic_scaffold_10	10685123	C	T	0|1	0|1	0/0	0|1	0|1	0|1	0|1	0/0	0/1	0|1	0|1	0|1	0|1	0|1	0|1	0|1	YES
moso_draft_hic_scaffold_10	10685129	G	A	0|1	0|1	0/0	0|1	0|1	0|1	0|1	0/0	0|1	0|1	0|1	0|1	0|1	0|1	0|1	0|1	YES
moso_draft_hic_scaffold_10	17926345	G	C	0/1	0/0	0/0	0/0	0/0	0/0	0/0	0/0	0/0	0/0	0/0	0/0	0/0	0/0	0/0	0/0	NO
moso_draft_hic_scaffold_13	53893559	G	A	0|1	0|1	0|1	0|1	0|1	0/1	0|1	0|1	0|1	0|1	0|1	0/1	0|1	0|1	0|1	0/0	NO
moso_draft_hic_scaffold_13	53893571	A	G	0|1	0|1	0|1	0|1	0|1	0/1	0|1	0|1	0|1	0|1	0|1	0/1	0|1	0|1	0|1	0/0	NO
moso_draft_hic_scaffold_15	4606715	C	T	0|1	0|1	0/1	0/1	0/1	0|1	0|1	0/1	0/1	0/0	0/1	0|1	0|1	0/1	0/1	0/0	NO
moso_draft_hic_scaffold_15	4606730	C	T	0|1	0|1	0/1	0/1	0/1	0|1	0|1	0/1	0/1	0/0	0/1	0|1	0|1	0/1	0/1	0/0	NO
moso_draft_hic_scaffold_15	35306301	C	T	0/0	0/0	0/0	0/0	0|1	0/0	0/0	0/0	0/0	0/0	0/0	0/0	0/0	0/0	0/0	0/0	NO
moso_draft_hic_scaffold_15	95119080	A	G	0/0	0/0	0/0	0/0	0/0	0/0	0/0	0/0	0/0	0/0	0/0	0/0	0/0	0/0	0/0	0/1	NO
moso_draft_hic_scaffold_16	30610062	G	A	0/0	0/0	0/0	0/0	0/0	0/0	0/1	0/0	0/0	0/0	0/0	0/0	0/0	0/0	0/0	0/0	YES
moso_draft_hic_scaffold_17	88417207	C	T	0/0	0/0	0/0	0/0	0/0	0/0	0/0	0/0	0|1	0/0	0/0	0/0	0/0	0/0	0/0	0/0	NO
moso_draft_hic_scaffold_20	10493796	G	T	0/0	0/0	0/0	0/0	0/1	0/1	0/1	0/1	0/0	0/0	0/0	0/0	0/0	0/0	0/0	0/0	YES
moso_draft_hic_scaffold_21	9581048	C	T	0/1	0/1	0/1	0/1	0/0	0/0	0/0	0/0	0/0	0/0	0/0	0/0	0/0	0/0	0/0	0/0	YES
moso_draft_hic_scaffold_21	28727890	C	T	0/0	0/0	0/0	0/0	0/0	0/0	0/0	0/0	0/1	0/0	0/0	0/0	0/0	0/0	0/0	0/0	YES
moso_draft_hic_scaffold_22	56631108	C	T	0/0	0/0	0/0	0/0	0/0	0|1	0/0	0/0	0/0	0/0	0/0	0/0	0/0	0/0	0/0	0/0	NO
moso_draft_hic_scaffold_23	59776978	G	T	0/0	0/0	0/0	0/0	0/0	0/0	0/0	0/0	0/0	0/0	0/0	0/0	0/0	0|1	0/0	0/0	YES
moso_draft_hic_scaffold_23	66757599	C	T	0|1	0|1	0|1	0|1	0|1	0|1	0/0	0|1	0|1	0|1	0|1	0|1	0|1	0|1	0|1	0|1	YES
moso_draft_hic_scaffold_23	66757609	C	T	0|1	0|1	0|1	0|1	0|1	0|1	0/0	0|1	0|1	0|1	0|1	0|1	0|1	0|1	0|1	0|1	YES
moso_draft_hic_scaffold_4750	5454	G	A	0/0	0/0	0|1	0/0	0|1	0|1	0|1	0|1	0/0	0|1	0|1	0|1	0/0	0|1	0/0	0|1	NO
moso_draft_hic_scaffold_5647	7485	T	G	0/0	0/0	0/0	0/0	0/0	0/0	0/0	0/0	0/0	0/0	0/0	0/0	0|1	0/0	0/0	0/0	NO
moso_draft_hic_scaffold_11305	12089	A	T	0/0	0|1	0|1	0|1	0|1	0|1	0|1	0|1	0|1	0/0	0|1	0|1	0|1	0/0	0|1	0|1	NO
moso_draft_hic_scaffold_11305	12101	G	T	0/0	0|1	0|1	0|1	0|1	0|1	0|1	0|1	0|1	0/0	0|1	0|1	0|1	0/0	0|1	0|1	NO
moso_draft_hic_scaffold_11305	12118	C	T	0/0	0|1	0|1	0|1	0|1	0|1	0|1	0|1	0|1	0/0	0|1	0|1	0|1	0/0	0|1	0|1	NO

## Sheet: INDEL (90≦GQ≦99)
Scaffold	Position	REF	ALT	Genotype determination by GATK for each sample																Did visual genotype determination using IGV agree with GATK genotype determination?
				A	B	C	D	E	F	G	H	I	J	K	L	M	N	O	P
moso_draft_hic_scaffold_3	5977043	G	GC	0/1	0/1	0/1	0/1	0/0	0/1	0/1	0/1	0/1	0/1	0/1	0/1	0/1	0/0	0/0	0/1	NO
moso_draft_hic_scaffold_3	45762912	GAGGCCA	G	0/0	0/0	0/1	0/0	0/0	0/0	0/0	0/0	0/0	0/0	0/0	0/0	0/0	0/0	0/0	0/0	NO
moso_draft_hic_scaffold_3	45762936	GTGTGTGGGT	G	0/0	0/0	0/1	0/0	0/0	0/0	0/0	0/0	0/0	0/0	0/0	0/0	0/0	0/0	0/0	0/0	NO
moso_draft_hic_scaffold_4	49707661	AGGGCTTTCAAGCAAGGAG	A	0/1	0/1	0/1	0/1	0/1	0/1	0/1	0/1	0/1	0/1	0/1	0/0	0/1	0/1	0/1	0/1	NO
moso_draft_hic_scaffold_9	30932743	CAG	C	0/0	0|1	0|1	0/0	0|1	0|1	0|1	0|1	0|1	0|1	0|1	0|1	0|1	0|1	0|1	0|1	NO
moso_draft_hic_scaffold_9	30932746	CT	C	0/0	0|1	0|1	0/0	0|1	0|1	0|1	0|1	0|1	0|1	0|1	0|1	0|1	0|1	0|1	0|1	NO
moso_draft_hic_scaffold_9	51765140	TCC	T	0/1	0/0	0/1	0|1	0|1	0|1	0|1	0|1	0/0	0|1	0|1	0/0	0/0	0|1	0/0	0|1	NO
moso_draft_hic_scaffold_10	4668678	ACAG	A	0/0	0/0	0/0	0/0	0/0	0/1	0/1	0/0	0/0	0/0	0/0	0/1	0/1	0/0	0/0	0/0	NO
moso_draft_hic_scaffold_13	1671232	CCAAT	C	0/1	0/1	0/1	0/1	0/1	0/1	0/1	0/1	0/1	0/1	0/1	0/1	0/0	0/1	0/1	0/1	NO
moso_draft_hic_scaffold_14	33324580	CGAG	C	0/0	0/0	0/0	0/0	0/0	0/0	0/0	0/0	0/0	0/1	0/0	0/0	0/0	0/0	0/0	0/0	NO
moso_draft_hic_scaffold_14	74222585	A	AT	0/1	0/0	0/0	0/1	0/0	0/1	0/0	0/1	0/1	0/0	0/1	0/0	0/1	0/0	0/1	0/1	NO
moso_draft_hic_scaffold_15	76314364	AT	A	0/0	0/0	0/0	0/0	0|1	0/0	0/0	0|1	0/0	0/0	0/0	0/0	0/0	0/0	0/0	0/0	NO
moso_draft_hic_scaffold_15	86117753	TC	T	0/0	0/0	0/0	0/0	0/0	0/0	0/1	0/0	0/0	0/0	0/0	0/0	0/0	0/0	0/0	0/0	NO
moso_draft_hic_scaffold_16	96870951	G	GGGCGGC	0/1	0/1	0/0	0/0	0/1	0/1	0/1	0/1	0/1	0/1	0/0	0/1	0/1	0/1	0/1	0/1	NO
moso_draft_hic_scaffold_17	18519085	GC	G	0/1	0/1	0/1	0/1	0/1	0/1	0/1	0/0	0/1	0/1	0/1	0/1	0/1	0/1	0/1	0/1	NO
moso_draft_hic_scaffold_17	18671968	CGA	C	0/0	0/1	0/0	0/0	0/0	0/0	0/0	0/0	0/0	0/0	0/0	0/0	0/0	0/0	0/0	0/0	NO
moso_draft_hic_scaffold_17	26870148	TG	T	0/0	0/0	0/0	0/0	0/0	0/0	0/0	0/0	0/1	0/1	0/1	0/1	0/0	0/0	0/0	0/0	YES
moso_draft_hic_scaffold_17	58249333	CCT	C	0/1	0/1	0/1	0/1	0/1	0/1	0/1	0/0	0/1	0/1	0/1	0/1	0/1	0/1	0/1	0/1	NO
moso_draft_hic_scaffold_17	85222209	CG	C	0/1	0/0	0/1	0/0	0/0	0/0	0/0	0/1	0/1	0/1	0/1	0/0	0/1	0/1	0/1	0/1	NO
moso_draft_hic_scaffold_18	18820479	TCTC	T	0/0	0/0	0/0	0/0	0/0	0/0	0/0	0/0	0/0	0/0	0/0	0/0	0/0	0/0	0/0	0/1	YES
moso_draft_hic_scaffold_18	42425145	TTC	T	0|1	0/1	0/1	0/1	0/1	0/1	0|1	0/1	0/1	0|1	0/0	0/1	0/1	0/1	0/1	0/1	NO
moso_draft_hic_scaffold_20	28179644	T	TG	0/1	0/1	0/1	0/1	0/0	0/1	0/1	0/1	0/1	0/1	0/1	0/1	0/1	0/0	0/1	0/1	NO

## Sheet: SNP (20≦GQ<90 ∧ 20≦QUAL)
Scaffold	Position	REF	ALT	Genotype determination by GATK for each sample																Did visual genotype determination using IGV agree with GATK genotype determination?
				A	B	C	D	E	F	G	H	I	J	K	L	M	N	O	P
moso_draft_hic_scaffold_1	10381321	C	G	0/0	0|1	0/0	0/0	0/0	0/0	0/0	0/0	0/0	0/0	0|1	0/0	0|1	0/0	0|1	0/0	YES
moso_draft_hic_scaffold_1	10381322	A	C	0/0	0|1	0/0	0/0	0/0	0/0	0/0	0/0	0/0	0/0	0|1	0/0	0|1	0/0	0|1	0/0	YES
moso_draft_hic_scaffold_1	10381331	G	A,C	0/0	0|1	0/0	0/0	0/0	0/0	0/0	0/0	0/0	0/0	0|1	0/0	0|1	0|2	0|1	0/0	YES
moso_draft_hic_scaffold_1	13632532	T	C	0/1	0/0	0/1	0/1	0/1	0/1	0/1	0/1	0/1	0/0	0/1	0/1	0/1	0/1	0/1	0/1	YES
moso_draft_hic_scaffold_1	22924529	G	A	0/0	0/0	0/0	0/0	0|0	0/0	0|1	0/0	0|0	0/0	0/0	0/0	0|1	0/0	0|1	0/0	YES
moso_draft_hic_scaffold_1	22924537	C	T	0/0	0/0	0/0	0/0	0|0	0/0	0|1	0/0	0|0	0/0	0/0	0/0	0|1	0/0	0|1	0/0	YES
moso_draft_hic_scaffold_1	23722393	C	T	0|0	0|1	0/0	0/0	0/0	0|1	0/0	0/0	0/0	0|1	0|1	0/0	0|1	0|1	0/0	0|1	YES
moso_draft_hic_scaffold_1	23722395	C	A	0|0	0|1	0/0	0/0	0/0	0|1	0/0	0/0	0/0	0|1	0|1	0/0	0|1	0|1	0/0	0|1	YES
moso_draft_hic_scaffold_2	693576	G	C	0/0	0|1	0/0	0|1	0|1	0/0	0/0	0/0	0/0	0/0	0|1	0/0	0/0	0|1	0/0	0/0	YES
moso_draft_hic_scaffold_2	693585	T	A	0/0	0|1	0/0	0|1	0|1	0/0	0/0	0/0	0/0	0/0	0|1	0/0	0/0	0|1	0/0	0/0	YES
moso_draft_hic_scaffold_2	31054667	C	A	0/0	0/1	0/1	0/1	0/1	0/1	0/1	0/1	0/1	0/1	0/1	0/1	0/1	0/1	0/1	0/1	YES
moso_draft_hic_scaffold_2	31651542	T	A	0/1	0|1	0/1	0/1	0|1	0/1	0|1	0/1	0/0	0/1	0/1	0|1	0/1	0/1	0/1	0/1	NO
moso_draft_hic_scaffold_2	37842086	C	T	0|1	0|1	0|0	0|1	0|1	0|1	0|1	0|1	0|1	0|1	0|1	0|1	0|1	0|1	0|1	0/1	NO
moso_draft_hic_scaffold_3	6053743	C	T	0|1	0|1	0|1	0|1	0|1	0|1	0|1	0|1	0|1	0|0	0|1	0|1	0|1	0|1	0|1	0|1	NO
moso_draft_hic_scaffold_3	7193505	C	T	0/1	0/1	0/1	0/1	0/1	0/1	0/1	0/1	0/1	0/1	0/1	0/1	0/1	0/0	0/1	0/1	YES
moso_draft_hic_scaffold_3	21434532	C	T	0|0	0|1	0|1	0/0	0/0	0|0	0/0	0/0	0/0	0|1	0/0	0/0	0/0	0/0	0/0	0/0	NO
moso_draft_hic_scaffold_3	21434539	C	T	0|0	0|1	0|1	0/0	0/0	0|0	0/0	0/0	0/0	0|1	0/0	0/0	0/0	0/0	0/0	0/0	NO
moso_draft_hic_scaffold_3	21434543	C	A	0|0	0|1	0|1	0/0	0/0	0|0	0/0	0/0	0/0	0/1	0/0	0/0	0/0	0/0	0/0	0/0	NO
moso_draft_hic_scaffold_3	21434548	C	T	0/0	0|1	0|1	0/0	0/0	0|0	0/0	0/0	0/0	0|1	0/0	0/0	0/0	0/0	0/0	0/0	NO
moso_draft_hic_scaffold_3	21434554	C	T	0/0	0|1	0|1	0/0	0/0	0|0	0/0	0/0	0/0	0|1	0/0	0/0	0/0	0/0	0/0	0/0	NO
moso_draft_hic_scaffold_3	23565653	C	A	0/0	0/0	0/0	0/0	0/0	0/0	0/0	0|1	0/0	0/0	0/0	0|1	0/0	0/0	0/0	0/0	NO
moso_draft_hic_scaffold_3	23565661	A	G	0/0	0/0	0/0	0/0	0/0	0/0	0/0	0|1	0/0	0/0	0/0	0|1	0/0	0/0	0/0	0/0	NO
moso_draft_hic_scaffold_3	63084143	A	G	0/0	0/0	0/0	0/0	0/0	0/0	0/0	0/0	0/0	0/0	0/0	0/0	0/0	0/0	0/0	0/1	NO
moso_draft_hic_scaffold_3	69405384	G	A	0|1	0|1	0/0	0/0	0|1	0|1	0|1	0/0	0|1	0|1	0|1	0|1	0|1	0/0	0|1	0|1	YES
moso_draft_hic_scaffold_3	69405391	G	A	0|1	0|1	0/0	0/0	0|1	0|1	0|1	0/0	0|1	0|1	0|1	0|1	0|1	0/0	0|1	0|1	YES
moso_draft_hic_scaffold_3	78239701	G	C	0/0	0/0	0/0	0/0	0/0	0/0	0/0	0/0	0/1	0/1	0/1	0/1	0/1	0/1	0|1	0/1	YES
moso_draft_hic_scaffold_3	85058578	A	C	0/1	0/1	0/1	0/1	0/1	0/1	0/1	0/1	0/1	0/1	0/1	0/1	0/0	0/1	0/1	0/1	NO
moso_draft_hic_scaffold_3	95813965	G	A	0|1	0|1	0/0	0|1	0/0	0|1	0/0	0/0	0|1	0/0	0/0	0/0	0|1	0/0	0/0	0|1	NO
moso_draft_hic_scaffold_3	95813970	C	T	0|1	0|1	0/0	0|1	0/0	0|1	0/0	0/0	0|1	0/0	0/0	0/0	0|1	0/0	0/0	0|1	NO
moso_draft_hic_scaffold_3	95813976	C	T	0|1	0|1	0/0	0|1	0/0	0|1	0/0	0/0	0|1	0/0	0/0	0/0	0|1	0/0	0/0	0|1	NO
moso_draft_hic_scaffold_3	96341445	A	G	0/0	0/1	0/1	0/1	0/1	0/1	0/1	0/1	0/1	0/1	0/1	0/1	0/1	0/1	0/1	0/1	YES
moso_draft_hic_scaffold_3	103535931	C	T	0/1	0/1	0/1	0/1	0/0	0|1	0|1	0|1	0|1	0/1	0/1	0/1	0/1	0/1	0/1	0/0	NO
moso_draft_hic_scaffold_4	105868	G	A	0/1	0/1	0/1	0/1	0/1	0/1	0/1	0/1	0/1	0/0	0/1	0/1	0/1	0/1	0/1	0/1	NO
moso_draft_hic_scaffold_4	1129646	G	A	0|0	0|1	0|1	0|1	0|1	0|1	0|1	0|1	0|1	0/0	0|1	0|1	0|1	0|1	0|1	0/0	NO
moso_draft_hic_scaffold_4	1129651	T	C	0|0	0|1	0|1	0|1	0|1	0|1	0|1	0|1	0|1	0/0	0|1	0|1	0|1	0|1	0|1	0/0	NO
moso_draft_hic_scaffold_4	11163012	T	C	0/1	0/1	0/1	0/1	0|1	0/1	0/1	0/1	0/1	0/1	0/0	0/1	0/1	0/1	0/1	0/1	YES
moso_draft_hic_scaffold_4	20251580	G	A	0/0	0/1	0/1	0/1	0/1	0/1	0/1	0/1	0/1	0/1	0/1	0/1	0/1	0/1	0/1	0/0	YES
moso_draft_hic_scaffold_4	23072592	C	T	0/1	0/1	0/1	0/1	0/1	0/1	0/0	0/1	0/1	0/1	0/1	0/1	0/1	0/1	0/1	0/1	YES
moso_draft_hic_scaffold_4	23072617	C	T	0|1	0|1	0|1	0|1	0|1	0|1	0/0	0|1	0|1	0|1	0|1	0|1	0|1	0|1	0|1	0|1	YES
moso_draft_hic_scaffold_4	23072621	C	T	0|1	0|1	0|1	0|1	0|1	0|1	0/0	0|1	0|1	0|1	0|1	0|1	0|1	0|1	0|1	0|1	YES
moso_draft_hic_scaffold_4	28984389	G	A	0/1	0/1	0/1	0/1	0/1	0/1	0/1	0/1	0/1	0/1	0/1	0/1	0/1	0/0	0/1	0/1	NO
moso_draft_hic_scaffold_4	31926149	G	A	0/1	0/1	0/1	0/1	0/0	0/1	0/1	0/1	0/1	0/1	0/1	0/1	0/1	0/1	0/1	0/1	NO
moso_draft_hic_scaffold_4	48226195	G	A	0/1	0/1	0/1	0/1	0/0	0/1	0/1	0/1	0/1	0/1	0/1	0/1	0/1	0/1	0/1	0/1	NO
moso_draft_hic_scaffold_4	48226208	A	G	0|1	0|1	0|1	0|1	0/0	0|1	0|1	0|1	0|1	0|1	0|1	0|1	0|1	0/1	0|1	0|1	NO
moso_draft_hic_scaffold_4	48226213	C	T	0|1	0|1	0|1	0|1	0/0	0|1	0|1	0|1	0|1	0|1	0|1	0|1	0|1	0/1	0|1	0|1	NO
moso_draft_hic_scaffold_4	61245998	C	T	0|1	0|1	0|1	0|1	0|1	0/0	0/0	0|1	0|1	0|1	0|1	0|1	0|1	0|1	0|1	0|1	NO
moso_draft_hic_scaffold_4	61245999	A	G	0|1	0|1	0|1	0|1	0|1	0/0	0/0	0|1	0|1	0|1	0|1	0|1	0|1	0|1	0|1	0|1	NO
moso_draft_hic_scaffold_4	62754596	T	A	0/0	0/0	0|1	0|1	0|1	0/0	0|1	0/0	0/0	0/0	0/0	0/0	0/0	0/0	0/0	0/0	YES
moso_draft_hic_scaffold_4	62754601	G	A	0/0	0/0	0|1	0|1	0|1	0/0	0|1	0/0	0/0	0/0	0/0	0/0	0/0	0/0	0/0	0/0	YES
moso_draft_hic_scaffold_5	5738252	C	T	0|1	0/0	0/0	0/0	0|1	0/0	0|1	0/0	0/0	0|1	0|1	0/0	0|1	0|1	0/0	0/0	NO
moso_draft_hic_scaffold_5	5738257	T	C	0|1	0/0	0/0	0/0	0|1	0/0	0|1	0/0	0/0	0|1	0|1	0/0	0|1	0|1	0/0	0/0	NO
moso_draft_hic_scaffold_5	9260641	G	A	0/1	0/1	0/1	0/1	0/0	0/0	0/0	0/0	0/0	0/0	0/0	0/0	0/0	0/0	0/0	0/0	YES
moso_draft_hic_scaffold_5	13981148	C	T	0/0	0|1	0|1	0|1	0|1	0|1	0|1	0|1	0|1	0|1	0|1	0/0	0|1	0|1	0|1	0|1	YES
moso_draft_hic_scaffold_5	13981151	T	C	0/0	0|1	0|1	0|1	0|1	0|1	0|1	0|1	0|1	0|1	0|1	0/0	0|1	0|1	0|1	0|1	YES
moso_draft_hic_scaffold_5	20087662	G	A	0/0	0/1	0/0	0/1	0/1	0/1	0/1	0/1	0/1	0/1	0/1	0/1	0/1	0/1	0/0	0/1	NO
moso_draft_hic_scaffold_5	21025375	G	A	0|1	0/0	0/0	0/0	0|0	0|0	0|1	0/0	0/0	0/0	0/0	0/0	0|1	0|1	0/0	0|1	NO
moso_draft_hic_scaffold_5	21025391	C	T	0|1	0/0	0/0	0/0	0|0	0|0	0|1	0/0	0/0	0/0	0/0	0/0	0|1	0|1	0/0	0|1	NO
moso_draft_hic_scaffold_5	30086974	G	A	0/1	0/0	0/1	0/1	0/1	0/1	0/1	0/1	0/1	0/1	0/1	0/1	0/1	0/1	0/0	0/1	NO
moso_draft_hic_scaffold_5	39866419	A	C	0/0	0/0	0/0	0/0	0/0	0/0	0/0	0/0	0/0	0/0	0/0	0/0	0/0	0/0	0/0	0|1	NO
moso_draft_hic_scaffold_5	42591170	T	A	0/1	0/1	0/1	0/0	0/1	0/1	0/1	0/1	0/1	0/1	0/1	0/1	0/1	0/1	0/1	0/1	YES
moso_draft_hic_scaffold_5	54045667	A	T	0/1	0/1	0/0	0/1	0/1	0/0	0/1	0/1	0/1	0/1	0/1	0/1	0/1	0/1	0/1	0/0	YES
moso_draft_hic_scaffold_5	54346850	A	G	0/1	0/1	0/1	0/1	0/1	0/1	0/0	0/1	0/1	0/1	0/1	0/1	0/1	0/1	0/1	0/1	NO
moso_draft_hic_scaffold_6	10109435	C	A	0/0	0/0	0/0	0/0	0/0	0/0	0/0	0/0	0/0	0/0	0/0	0/0	0/0	0/0	0/1	0/0	YES
moso_draft_hic_scaffold_6	12141294	C	A	0/0	0|1	0|1	0|0	0/0	0|0	0|1	0/0	0/0	0/0	0|0	0/0	0/0	0/0	0/0	0/0	NO
moso_draft_hic_scaffold_6	25054126	C	A	0|1	0|1	0|1	0|1	0|1	0|1	0|1	0/0	0|1	0|1	0|1	0|1	0|1	0|1	0|1	0|1	NO
moso_draft_hic_scaffold_6	25054138	C	A	0|1	0|1	0|1	0|1	0|1	0|1	0|1	0/0	0|1	0|1	0|1	0|1	0|1	0|1	0|1	0|1	NO
moso_draft_hic_scaffold_6	25054153	C	T	0|1	0|1	0|1	0|1	0|1	0|1	0|1	0/0	0|1	0|1	0|1	0|1	0|1	0|1	0|1	0|1	NO
moso_draft_hic_scaffold_6	31261490	A	G	0/1	0/1	0/1	0/1	0/1	0/1	0/1	0/1	0/1	0/1	0/1	0/1	0/0	0/1	0/1	0/1	YES
moso_draft_hic_scaffold_6	38727265	A	T	0/1	0/1	0/1	0/1	0/1	0/1	0/1	0/1	0/1	0/1	0/0	0/1	0/1	0/1	0/1	0/1	NO
moso_draft_hic_scaffold_6	43003270	T	C	0|1	0/0	0|1	0|1	0|1	0|1	0|1	0|1	0|1	0|1	0|1	0|1	0|1	0|1	0|0	0|1	NO
moso_draft_hic_scaffold_6	43226864	A	G	0/1	0/1	0/1	0/1	0/1	0/1	0/1	0/1	0/1	0/1	0/1	0/1	0/0	0/1	0/1	0/1	YES
moso_draft_hic_scaffold_6	51021260	T	G	0/1	0/1	0/1	0/1	0/1	0/0	0/1	0/1	0/1	0/1	0/1	0/1	0/1	0/1	0/1	0/1	NO
moso_draft_hic_scaffold_6	54481713	C	T	0/1	0/1	0/1	0/1	0/1	0/1	0/1	0/1	0/0	0/1	0/1	0/1	0/1	0/1	0/1	0/1	NO
moso_draft_hic_scaffold_6	75021900	G	A	0/1	0/1	0/1	0/1	0/1	0/1	0/1	0/1	0/0	0/1	0/1	0/1	0|1	0/1	0/1	0/1	NO
moso_draft_hic_scaffold_6	75389479	T	A	0|1	0|1	0|1	0/0	0/0	0|1	0|1	0|1	0|1	0|1	0/0	0|1	0|1	0|1	0|1	0|1	NO
moso_draft_hic_scaffold_6	75389480	C	A	0|1	0|1	0|1	0/0	0/0	0|1	0|1	0|1	0|1	0|1	0/0	0|1	0|1	0|1	0|1	0|1	NO
moso_draft_hic_scaffold_6	76218383	G	T	0/1	0/1	0/0	0/1	0/1	0/1	0/1	0/1	0/1	0/1	0/1	0/1	0/1	0/1	0/1	0/1	NO
moso_draft_hic_scaffold_7	12146348	C	T	0/1	0/1	0/1	0/1	0/0	0/1	0/1	0/0	0/1	0/1	0/1	0/1	0/1	0/1	0/1	0/1	NO
moso_draft_hic_scaffold_7	21744352	A	G	0|1	0|1	0|1	0|1	0|1	0/0	0|1	0|1	0|1	0|1	0|1	0|1	0|1	0|1	0|1	0|1	NO
moso_draft_hic_scaffold_7	24809767	G	A,C	0/0	0/0	0/0	0/0	0/0	0/0	0|1	0/0	0/0	0/0	0/0	0/0	0/0	0/0	0|2	0/0	NO
moso_draft_hic_scaffold_7	24809776	T	C	0/0	0/0	0/0	0/0	0/0	0|0	0|1	0/0	0/0	0/0	0/0	0/0	0/0	0/0	0|1	0/0	NO
moso_draft_hic_scaffold_7	25518531	T	C	0|1	0|1	0|1	0/0	0|1	0|1	0|1	0|1	0|1	0|1	0|1	0|1	0|1	0|1	0|1	0|1	YES
moso_draft_hic_scaffold_7	28257135	G	T	0/1	0/1	0/1	0/1	0/1	0/1	0/1	0/1	0/1	0/1	0/1	0/1	0/1	0/1	0/0	0/1	NO
moso_draft_hic_scaffold_7	37353086	C	T	0|1	0/0	0/0	0/0	0/0	0/0	0/0	0/0	0/0	0/0	0/0	0|1	0/0	0|1	0/0	0/0	NO
moso_draft_hic_scaffold_7	37353092	C	T	0|1	0/0	0/0	0/0	0/0	0/0	0/0	0/0	0/0	0/0	0/0	0|1	0/0	0|1	0/0	0/0	NO
moso_draft_hic_scaffold_8	20654893	G	A	0/1	0/1	0/1	0/1	0/1	0/1	0/1	0/1	0/0	0/1	0/1	0/1	0/1	0/1	0/1	0/1	NO
moso_draft_hic_scaffold_8	25676073	C	A	0/0	0/0	0/0	0/0	0/0	0/0	0/0	0/0	0|1	0|0	0/0	0/0	0/0	0/0	0/0	0/0	NO
moso_draft_hic_scaffold_8	25676082	C	A	0/0	0/0	0/0	0/0	0/0	0/0	0/0	0/0	0|1	0|0	0/0	0/0	0/0	0/0	0/0	0/0	NO
moso_draft_hic_scaffold_8	28775301	G	A	0/1	0|1	0/1	0/0	0/1	0/1	0/1	0/0	0/1	0/1	0/1	0/1	0/1	0/0	0/1	0/1	NO
moso_draft_hic_scaffold_8	32774427	G	T	0/1	0/1	0/1	0/1	0/1	0/1	0/1	0/1	0/1	0/1	0/1	0/0	0/1	0/1	0/1	0/1	NO
moso_draft_hic_scaffold_8	44976075	T	A,G	0/0	0/0	0/0	0/0	0/0	0|2	0/0	0/0	0/0	0/0	0|1	0/0	0/0	0/0	0/0	0/0	NO
moso_draft_hic_scaffold_8	44976076	G	C	0/0	0/0	0/0	0/0	0/0	0|1	0/0	0/0	0|0	0/0	0|1	0/0	0/0	0/0	0/0	0/0	NO
moso_draft_hic_scaffold_8	74117427	T	C	0/0	0/0	0|1	0/0	0/0	0/0	0/0	0|1	0|1	0/0	0|1	0/0	0/0	0|1	0|1	0/0	NO
moso_draft_hic_scaffold_8	74117430	T	C	0/0	0/0	0|1	0/0	0/0	0/0	0/0	0|1	0|1	0/0	0|1	0/0	0/0	0|1	0|1	0/0	NO
moso_draft_hic_scaffold_8	74117448	A	T	0/0	0/0	0|1	0/0	0/0	0/0	0/0	0|1	0|1	0/0	0|1	0/0	0/0	0|1	0|1	0/0	NO
moso_draft_hic_scaffold_8	74117457	T	A	0/0	0/0	0|1	0/0	0/0	0/0	0/0	0|1	0|1	0/0	0|1	0/0	0/0	0|1	0|1	0/0	NO
moso_draft_hic_scaffold_9	23425819	G	A	0/1	0/0	0/1	0/1	0/1	0/1	0/1	0/0	0/1	0/1	0/1	0/1	0/1	0/1	0/1	0/1	YES
moso_draft_hic_scaffold_9	26808303	T	C,G	0/1	0/0	0/0	0/0	0/0	0/0	0/0	0/0	0/0	0/0	0/0	0|2	0/0	0/0	0/0	0/0	NO
moso_draft_hic_scaffold_9	30932754	T	C	0/0	0|1	0|1	0/0	0|1	0|1	0|1	0|1	0|1	0|1	0|1	0|1	0|1	0|1	0|1	0|1	NO
moso_draft_hic_scaffold_9	36238133	C	T	0|1	0|1	0|1	0|1	0|1	0|1	0|1	0|1	0|1	0|1	0|1	0|1	0|1	0|1	0|1	0/0	NO
moso_draft_hic_scaffold_9	36238140	A	T	0|1	0|1	0|1	0|1	0|1	0|1	0|1	0|1	0|1	0|1	0|1	0|1	0|1	0|1	0|1	0/0	NO
moso_draft_hic_scaffold_9	36238147	C	T	0|1	0|1	0|1	0|1	0|1	0|1	0|1	0|1	0|1	0|1	0|1	0|1	0|1	0|1	0|1	0/0	NO
moso_draft_hic_scaffold_9	48772869	T	G	0/1	0/0	0/1	0/1	0/1	0/1	0/1	0/1	0/1	0/1	0/1	0/1	0/1	0/1	0/1	0/1	NO
moso_draft_hic_scaffold_9	55790510	G	C	0|1	0|1	0|1	0|1	0|1	0|1	0|1	0|1	0/0	0|1	0|1	0/0	0|1	0|1	0|1	0|1	NO
moso_draft_hic_scaffold_9	55833908	T	C	0|0	0|1	0|1	0|1	0|1	0|1	0|1	0|1	0|1	0|1	0|1	0|1	0|1	0|1	0|1	0|1	YES
moso_draft_hic_scaffold_9	55833909	T	C	0|0	0|1	0|1	0|1	0|1	0|1	0|1	0|1	0|1	0|1	0|1	0|1	0|1	0|1	0|1	0|1	YES
moso_draft_hic_scaffold_10	6063150	C	T	0|1	0/0	0/1	0/1	0/1	0/1	0/1	0/1	0/1	0/1	0/1	0|1	0/1	0/1	0/1	0|1	YES
moso_draft_hic_scaffold_10	10685137	T	C	0|1	0|1	0|0	0|1	0|1	0|1	0|1	0|1	0|1	0|1	0|1	0|1	0|1	0|1	0|1	0|1	NO
moso_draft_hic_scaffold_10	10685138	G	T	0|1	0|1	0|0	0|1	0|1	0|1	0|1	0|1	0|1	0|1	0|1	0|1	0|1	0|1	0|1	0|1	NO
moso_draft_hic_scaffold_10	17100194	T	C	0/1	0|1	0/1	0|1	0/1	0/1	0/1	0|1	0/1	0|1	0|1	0/0	0/0	0/1	0|1	0/1	NO
moso_draft_hic_scaffold_10	17100244	A	G	0/1	0/1	0/1	0/1	0/1	0/1	0/1	0/1	0/1	0/1	0/1	0/0	0/0	0/1	0/1	0/1	NO
moso_draft_hic_scaffold_10	26462399	G	A	0|1	0/0	0/0	0|1	0/0	0/0	0|1	0/1	0|1	0/0	0/0	0|1	0/0	0|1	0|1	0/0	NO
moso_draft_hic_scaffold_10	26462408	C	T	0|1	0/0	0/0	0|1	0/0	0/0	0|1	0/0	0|1	0/0	0/0	0|1	0/0	0|1	0|1	0/0	NO
moso_draft_hic_scaffold_10	26634994	C	T	0/0	0/0	0/0	0|0	0/0	0|0	0/0	0/0	0/0	0/0	0/0	0|1	0/0	0|1	0/0	0/0	NO
moso_draft_hic_scaffold_10	39817635	A	G	0/0	0/0	0/1	0/0	0/0	0/1	0/0	0/0	0/0	0/0	0/0	0/0	0/0	0/0	0/0	0/0	NO
moso_draft_hic_scaffold_10	50202337	G	T	0/0	0/0	0/0	0/0	0/0	0/0	0/0	0/0	0|1	0/0	0/0	0/0	0/0	0/0	0/0	0/0	NO
moso_draft_hic_scaffold_10	54410360	G	T	0/0	0|1	0|0	0/0	0/0	0/0	0/0	0/0	0|0	0/0	0|0	0/0	0/0	0/0	0/0	0/1	NO
moso_draft_hic_scaffold_11	4082554	G	A	0|1	0|1	0/0	0/0	0|1	0|1	0/0	0|1	0|1	0|1	0|1	0|1	0|1	0|1	0/1	0/1	NO
moso_draft_hic_scaffold_11	4548607	T	C	0/1	0/1	0/1	0/1	0/1	0/1	0/1	0/1	0/1	0/1	0/1	0/0	0/1	0/1	0/1	0/1	NO
moso_draft_hic_scaffold_11	4548659	T	C	0|1	0|1	0|1	0|1	0|1	0|1	0|1	0|1	0|1	0|1	0|1	0|0	0|1	0|1	0|1	0|1	NO
moso_draft_hic_scaffold_11	4548661	A	G	0|1	0|1	0|1	0|1	0|1	0|1	0|1	0|1	0|1	0|1	0|1	0|0	0|1	0|1	0|1	0|1	NO
moso_draft_hic_scaffold_11	6517742	T	G	0/0	0/0	0/0	0/0	0|1	0/0	0/0	0/0	0|1	0|1	0|1	0|1	0/0	0/0	0/0	0/0	NO
moso_draft_hic_scaffold_11	6517743	G	T,C	0/0	0/0	0/0	0/0	0|2	0/0	0/0	0/0	0|2	0|1	0|2	0|2	0/0	0/0	0/0	0/0	NO
moso_draft_hic_scaffold_11	11326058	C	T	0|1	0|1	0|1	0|1	0|1	0|1	0|1	0|1	0|1	0|1	0/0	0|1	0|1	0|1	0|1	0|1	YES
moso_draft_hic_scaffold_11	11326068	G	A	0|1	0|1	0|1	0|1	0|1	0|1	0|1	0|1	0|1	0|1	0/0	0|1	0|1	0|1	0|1	0|1	YES
moso_draft_hic_scaffold_11	13923128	C	T	0|0	0|0	0|1	0|1	0/0	0|1	0|1	0|1	0|1	0|1	0/0	0/0	0/0	0/0	0|1	0|1	NO
moso_draft_hic_scaffold_11	13923132	A	C	0|0	0|0	0|1	0|1	0/0	0|1	0|1	0|1	0|1	0|1	0/0	0/0	0/0	0/0	0|1	0|1	NO
moso_draft_hic_scaffold_11	17203490	G	A	0/1	0/0	0/1	0/1	0/1	0/1	0/1	0/1	0/1	0/1	0/1	0/1	0/1	0/1	0/1	0/1	YES
moso_draft_hic_scaffold_12	9693372	G	A	0|1	0|1	0|1	0|1	0|1	0|1	0|1	0|1	0|1	0|1	0|0	0|1	0|1	0|1	0/1	0|1	NO
moso_draft_hic_scaffold_12	9693379	G	A	0|1	0|1	0|1	0|1	0|1	0|1	0|1	0|1	0|1	0|1	0|0	0|1	0|1	0|1	0/1	0|1	NO
moso_draft_hic_scaffold_12	11017641	G	T	0/0	0/1	0/1	0/1	0/0	0/1	0/1	0/1	0/1	0/1	0/1	0/1	0/1	0/1	0/1	0/1	NO
moso_draft_hic_scaffold_12	39220041	A	G	0/1	0/1	0/1	0/1	0/1	0/1	0/1	0/1	0/0	0/1	0/1	0/1	0/1	0/1	0/1	0/1	YES
moso_draft_hic_scaffold_13	14298424	C	T	0/1	0/1	0/1	0/1	0/1	0/1	0/1	0|1	0/1	0/1	0/1	0/1	0/1	0|0	0/1	0/1	NO
moso_draft_hic_scaffold_13	39080033	C	T	0|1	0|1	0|1	0|1	0|1	0/0	0/0	0|1	0|1	0|1	0|1	0|1	0/0	0|1	0/0	0|1	NO
moso_draft_hic_scaffold_13	59089604	G	A	0|1	0/0	0|1	0|1	0|1	0|1	0|1	0|1	0/0	0|1	0|1	0|1	0|1	0|1	0|1	0|1	NO
moso_draft_hic_scaffold_13	59089605	A	G	0|1	0/0	0|1	0|1	0|1	0|1	0|1	0|1	0/0	0|1	0|1	0|1	0|1	0|1	0|1	0|1	NO
moso_draft_hic_scaffold_13	59089649	T	G	0|1	0/0	0|1	0|1	0|1	0|1	0|1	0|1	0/0	0|1	0|1	0|1	0|1	0|1	0|1	0|1	NO
moso_draft_hic_scaffold_13	59089654	T	C	0|1	0/0	0|1	0|1	0|1	0|1	0|1	0|1	0/0	0|1	0|1	0|1	0|1	0|1	0|1	0|1	NO
moso_draft_hic_scaffold_13	81784325	T	C	0|1	0|1	0|1	0|1	0|1	0|1	0|1	0|1	0/0	0|1	0|1	0|1	0|1	0|1	0|1	0|1	NO
moso_draft_hic_scaffold_13	87512478	G	A	0/1	0/1	0/1	0/1	0/1	0/0	0/1	0/0	0/1	0/1	0/1	0/1	0/1	0/1	0/1	0/1	NO
moso_draft_hic_scaffold_13	108483079	A	T	0/0	0/0	0|1	0/0	0/0	0/0	0/0	0/0	0/0	0|1	0/0	0/0	0/0	0/0	0/0	0/0	NO
moso_draft_hic_scaffold_13	108483081	C	T	0/0	0/0	0/0	0/0	0/0	0/0	0/0	0/0	0/0	0|1	0/0	0/0	0/0	0/0	0/0	0/0	NO
moso_draft_hic_scaffold_13	108483082	T	A	0/1	0/0	0|1	0/0	0/0	0/0	0/0	0/0	0/0	0|1	0/0	0/0	0/0	0/0	0/0	0/0	NO
moso_draft_hic_scaffold_13	108483090	T	G	0/0	0/0	0/0	0/0	0/0	0/0	0/0	0/0	0/0	0/1	0/0	0/0	0/0	0/0	0/0	0/0	NO
moso_draft_hic_scaffold_13	108483091	G	C	0/0	0/0	0/0	0/0	0/0	0/0	0/0	0/0	0/0	0|1	0/0	0/0	0/0	0/0	0/0	0/0	NO
moso_draft_hic_scaffold_13	115525807	A	C	0/1	0/1	0|1	0|1	0|1	0/0	0|1	0|1	0/1	0|0	0|0	0|1	0/0	0/1	0/1	0/1	NO
moso_draft_hic_scaffold_14	11015440	C	T	0|1	0/0	0/0	0/0	0/0	0/0	0/0	0/0	0/0	0/0	0/0	0/0	0/0	0/0	0|1	0/0	NO
moso_draft_hic_scaffold_14	13664586	G	A	0|1	0|0	0|1	0/0	0|1	0|1	0|1	0|1	0|1	0/0	0|1	0/0	0/0	0/0	0/0	0|1	NO
moso_draft_hic_scaffold_14	14550939	C	A	0|1	0/0	0|1	0|1	0/0	0|1	0|1	0|1	0|1	0|1	0/0	0|1	0|1	0|0	0|1	0|1	NO
moso_draft_hic_scaffold_14	17428270	G	A	0/1	0/1	0/1	0/1	0/1	0/1	0/1	0/0	0/1	0/1	0/1	0/1	0/1	0/1	0/1	0/0	NO
moso_draft_hic_scaffold_14	27183959	C	T	0/1	0/1	0/1	0/1	0/1	0/1	0/1	0/1	0/1	0/1	0|1	0/1	0/1	0/1	0/0	0/1	NO
moso_draft_hic_scaffold_14	27183980	C	T	0/1	0/1	0/1	0/1	0/1	0/1	0/1	0/1	0/1	0/1	0|1	0/1	0/1	0/1	0/0	0/1	NO
moso_draft_hic_scaffold_14	39208832	G	A	0/1	0/0	0/0	0|1	0/0	0/0	0/0	0/0	0/0	0/0	0/0	0/0	0/0	0/0	0/0	0/0	NO
moso_draft_hic_scaffold_14	39208941	T	G	0|1	0|0	0/0	0|1	0/0	0/1	0|0	0/0	0/1	0/1	0/1	0|1	0|1	0/1	0/0	0/1	NO
moso_draft_hic_scaffold_14	41747993	A	G	0/1	0/1	0/1	0/1	0/1	0/1	0/1	0/0	0/1	0/1	0/1	0/1	0/1	0/1	0/1	0/1	YES
moso_draft_hic_scaffold_14	44936908	G	T	0/1	0/1	0/1	0/1	0/0	0/1	0/1	0/1	0/1	0/1	0/1	0/1	0/1	0/1	0/1	0/1	NO
moso_draft_hic_scaffold_14	100735118	G	T	0/0	0/1	0/0	0/0	0/0	0/0	0/0	0/0	0/0	0/0	0/0	0|1	0|1	0/0	0/0	0/0	NO
moso_draft_hic_scaffold_14	105427850	T	G	0/1	0/1	0/1	0/1	0/0	0/1	0/1	0/1	0/1	0/1	0/1	0/1	0/1	0/1	0/1	0/1	YES
moso_draft_hic_scaffold_15	4606701	A	G	0/1	0/1	0/1	0/0	0/1	0/1	0/1	0/1	0/1	0/1	0/1	0/1	0/1	0/1	0/1	0/1	NO
moso_draft_hic_scaffold_15	7300344	A	G	0|1	0|1	0|1	0|1	0|1	0|1	0|1	0|1	0/0	0|1	0|1	0|1	0|1	0/0	0|1	0|1	NO
moso_draft_hic_scaffold_15	7300348	A	C	0|1	0|1	0|1	0|1	0|1	0|1	0|1	0|1	0/0	0|1	0|1	0|1	0|1	0/0	0|1	0|1	NO
moso_draft_hic_scaffold_15	8421053	G	A	0/0	0/1	0/1	0/1	0/1	0/1	0/1	0/1	0/1	0/1	0/1	0/1	0/1	0/1	0/1	0/1	YES
moso_draft_hic_scaffold_15	27259557	T	C	0|1	0|1	0|1	0|1	0|1	0|1	0|1	0|1	0|1	0|1	0|1	0|1	0|1	0/0	0/0	0|1	NO
moso_draft_hic_scaffold_15	27259578	T	C	0|1	0|1	0|1	0|1	0|1	0|1	0|1	0|1	0|1	0|1	0|1	0|1	0|1	0/0	0/0	0|1	NO
moso_draft_hic_scaffold_15	27259580	C	T	0|1	0|1	0|1	0|1	0|1	0|1	0|1	0|1	0|1	0|1	0|1	0|1	0|1	0/0	0/0	0|1	NO
moso_draft_hic_scaffold_15	41895707	C	T	0|1	0/0	0/0	0|1	0|1	0/0	0|1	0/0	0|1	0|1	0|1	0/0	0/0	0/0	0|1	0|1	NO
moso_draft_hic_scaffold_15	62952938	G	A	0/1	0/1	0/1	0/1	0|1	0/1	0/1	0/1	0/1	0/1	0/0	0/1	0|1	0/1	0/1	0|1	NO
moso_draft_hic_scaffold_15	87909013	C	G	0/1	0/1	0/1	0/1	0/1	0/1	0/1	0/1	0/0	0/1	0/1	0/1	0/1	0/1	0/1	0/1	NO
moso_draft_hic_scaffold_15	90268998	C	G	0/0	0/0	0/0	0/0	0/0	0|1	0/0	0/0	0/0	0/0	0/0	0/0	0/0	0/0	0/0	0/0	YES
moso_draft_hic_scaffold_15	90269005	C	G	0/0	0/0	0/0	0/0	0/0	0|1	0/0	0/0	0/0	0/0	0/0	0/0	0/0	0/0	0/0	0/0	YES
moso_draft_hic_scaffold_15	90269020	G	A	0/0	0/0	0/0	0/0	0/0	0|1	0/0	0/0	0/0	0/0	0/0	0/0	0/0	0/0	0/0	0/0	YES
moso_draft_hic_scaffold_15	90269023	G	A	0/0	0/0	0/0	0/0	0/0	0|1	0/0	0/0	0/0	0/0	0/0	0/0	0/0	0/0	0/0	0/0	YES
moso_draft_hic_scaffold_15	99879254	G	T	0/0	0/0	0/0	0/0	0/0	0|1	0|1	0|1	0/0	0/0	0/0	0|1	0|1	0/0	0/0	0/0	NO
moso_draft_hic_scaffold_15	99879269	G	A	0/0	0/0	0/0	0/0	0/0	0|1	0|1	0|1	0/0	0/0	0/0	0|1	0|1	0/0	0/0	0/0	NO
moso_draft_hic_scaffold_16	22329929	G	T	0|1	0/0	0/0	0/0	0/0	0|1	0/0	0/0	0|1	0/0	0/0	0|1	0|1	0/0	0/0	0/0	NO
moso_draft_hic_scaffold_16	35602625	C	T	0/1	0/1	0/1	0/1	0/0	0/0	0/0	0/0	0/0	0/0	0/0	0/0	0/0	0/0	0/0	0/0	YES
moso_draft_hic_scaffold_16	52814640	C	T	0/1	0/1	0/1	0/1	0/1	0/1	0/1	0/1	0|1	0/1	0/1	0/1	0/1	0/1	0/1	0/0	YES
moso_draft_hic_scaffold_16	62550493	A	G	0/1	0/1	0/1	0/1	0/1	0/1	0/1	0/1	0/1	0/1	0/1	0/0	0/0	0/1	0/1	0/1	NO
moso_draft_hic_scaffold_16	68132244	T	C	0/1	0/1	0/1	0/1	0/1	0/1	0/0	0/1	0/1	0/1	0/1	0/1	0/1	0/1	0/1	0/1	YES
moso_draft_hic_scaffold_16	68257181	A	G	0/0	0/0	0/0	0/0	0/0	0/0	0/0	0/0	0/0	0/0	0/0	0/0	0/0	0/0	0/0	0|1	NO
moso_draft_hic_scaffold_16	71125150	C	T	0/0	0/0	0/0	0|1	0|1	0|1	0|1	0/0	0|1	0|1	0/0	0/0	0/0	0|1	0/0	0|1	NO
moso_draft_hic_scaffold_16	71125152	A	G	0/0	0/0	0/0	0/1	0|1	0|1	0|1	0/0	0|1	0|1	0/0	0/0	0/0	0|1	0/0	0|1	NO
moso_draft_hic_scaffold_16	84100730	G	A	0/1	0/1	0/1	0/1	0/1	0/1	0/1	0/1	0/1	0/1	0/0	0/1	0/1	0/1	0/1	0/1	NO
moso_draft_hic_scaffold_16	91262184	A	G	0/0	0/0	0/1	0/0	0/0	0/0	0/1	0/0	0/0	0/0	0/0	0/0	0/0	0/1	0/0	0/0	NO
moso_draft_hic_scaffold_16	95434478	G	A	0/1	0/1	0/1	0/1	0/1	0/1	0/1	0/1	0/1	0/1	0/1	0/1	0|0	0/1	0/1	0/1	NO
moso_draft_hic_scaffold_16	96421769	C	A	0/1	0/1	0/1	0/1	0/1	0/1	0/1	0/1	0/1	0/1	0/0	0/1	0/1	0/1	0/1	0/1	NO
moso_draft_hic_scaffold_16	114768210	T	C	0/0	0/1	0/0	0/0	0/0	0/0	0/0	0/0	0/0	0/1	0/0	0/1	0/0	0/0	0/0	0/1	NO
moso_draft_hic_scaffold_16	114768257	C	T	0/1	0/1	0/0	0/1	0/1	0/0	0/1	0/1	0/1	0/1	0/0	0/0	0/1	0/1	0/1	0/0	NO
moso_draft_hic_scaffold_16	118515292	T	G	0/0	0/0	0/1	0/0	0/1	0/0	0/0	0/0	0/0	0/0	0/0	0/0	0/0	0/0	0/0	0/0	NO
moso_draft_hic_scaffold_17	2142658	G	A	0/1	0/1	0/1	0/1	0/1	0/1	0/0	0/1	0/0	0/1	0/1	0/1	0/1	0/1	0/1	0/1	NO
moso_draft_hic_scaffold_17	2142709	A	T	0|1	0|1	0|1	0|1	0|1	0|1	0|0	0|1	0|1	0|1	0|1	0|1	0|1	0|1	0|1	0|1	NO
moso_draft_hic_scaffold_17	2142715	G	C	0|1	0|1	0|1	0|1	0|1	0|1	0|0	0|1	0|1	0|1	0|1	0|1	0|1	0|1	0|1	0|1	NO
moso_draft_hic_scaffold_17	19332741	A	G	0/0	0/1	0/1	0/1	0/1	0/1	0/1	0/1	0/1	0/1	0/1	0/1	0/1	0/1	0/1	0/1	YES
moso_draft_hic_scaffold_17	23346912	A	G	0/0	0/0	0/0	0/0	0/0	0/0	0|1	0/0	0/0	0/0	0/0	0/0	0/0	0/0	0/0	0/0	NO
moso_draft_hic_scaffold_17	23346978	G	C	0/0	0|1	0/0	0/1	0|1	0/0	0/1	0|1	0|1	0/0	0/0	0|1	0/0	0/0	0/0	0|1	NO
moso_draft_hic_scaffold_17	30668087	T	C	0/1	0/1	0/1	0/1	0/1	0/1	0/1	0/1	0/0	0/1	0/1	0/1	0/1	0/1	0/1	0/1	YES
moso_draft_hic_scaffold_17	33237224	G	A	0/0	0/0	0/0	0/0	0|1	0/0	0/0	0/0	0|0	0|1	0/0	0/1	0/0	0/0	0/0	0/0	NO
moso_draft_hic_scaffold_17	41875668	C	A	0/1	0/1	0/1	0/1	0/1	0/0	0/1	0/1	0/1	0/1	0/1	0/1	0/1	0/1	0/1	0/1	YES
moso_draft_hic_scaffold_17	43929846	G	T	0/0	0/0	0/0	0/0	0/0	0/0	0|1	0|1	0/0	0/0	0/0	0/0	0/0	0|1	0/0	0|1	NO
moso_draft_hic_scaffold_17	51038985	C	A	0/1	0/1	0/1	0/1	0/1	0/1	0/1	0/1	0/1	0/1	0/0	0/1	0/1	0/1	0/1	0/0	NO
moso_draft_hic_scaffold_17	82883892	T	G	0/1	0/1	0/1	0/1	0/1	0/1	0/1	0/1	0/1	0/1	0/1	0/1	0/1	0/0	0/1	0/1	YES
moso_draft_hic_scaffold_17	83077262	C	T	0/1	0/1	0/0	0|1	0/1	0/1	0/1	0/1	0/1	0/1	0/1	0/1	0/1	0/1	0/1	0/1	NO
moso_draft_hic_scaffold_17	98908256	C	A	0/1	0/0	0/1	0/0	0/1	0/0	0/1	0/0	0/0	0/0	0|1	0|1	0/0	0/1	0/0	0/0	NO
moso_draft_hic_scaffold_17	98908265	C	T	0/1	0/0	0/1	0/0	0/1	0/0	0/1	0/1	0/0	0/1	0|1	0|1	0/0	0/1	0/0	0/1	NO
moso_draft_hic_scaffold_17	98908279	C	T	0/1	0/0	0/1	0/0	0/1	0/0	0/1	0/0	0/0	0/0	0/1	0/1	0/0	0/1	0/0	0/0	NO
moso_draft_hic_scaffold_18	1291279	C	T	0/0	0|1	0|1	0/0	0|1	0|1	0|1	0/0	0|0	0|0	0|1	0|1	0/0	0/0	0/0	0|0	NO
moso_draft_hic_scaffold_18	1291287	C	T	0/0	0|1	0|1	0/0	0|1	0|1	0|1	0/0	0|0	0|0	0|1	0|1	0/0	0/0	0/0	0|0	NO
moso_draft_hic_scaffold_18	1291290	T	C	0/0	0|1	0|1	0/0	0|1	0|1	0|1	0/0	0|0	0|0	0|1	0|1	0/0	0/0	0/0	0|0	NO
moso_draft_hic_scaffold_18	1291301	A	G	0/0	0|1	0|1	0/0	0|1	0|1	0|1	0/0	0/0	0/0	0|1	0|1	0/0	0/0	0/0	0/0	NO
moso_draft_hic_scaffold_18	1912536	T	C	0|1	0/0	0|1	0|1	0|1	0|1	0|1	0|1	0|1	0|1	0|1	0|1	0|1	0|1	0|1	0|1	NO
moso_draft_hic_scaffold_18	1912542	A	G	0|1	0/0	0|1	0|1	0|1	0|1	0|1	0|1	0|1	0|1	0|1	0|1	0|1	0|1	0|1	0|1	NO
moso_draft_hic_scaffold_18	7636865	C	T	0/1	0/1	0/0	0/1	0/1	0/1	0/1	0/1	0/1	0/1	0/1	0/1	0/0	0/1	0/1	0/1	NO
moso_draft_hic_scaffold_18	17729921	C	T	0/1	0/1	0/1	0/1	0/0	0/1	0/1	0/1	0/1	0/1	0/1	0/1	0/0	0/1	0/1	0/1	NO
moso_draft_hic_scaffold_18	21867583	C	T	0/1	0/1	0/1	0/1	0/1	0/1	0/1	0/1	0/1	0/1	0|1	0/1	0/1	0/0	0/1	0/1	YES
moso_draft_hic_scaffold_18	23093801	G	A	0/0	0|1	0|1	0|1	0|1	0/0	0|1	0|1	0/0	0|1	0|1	0|1	0|1	0|1	0|1	0/0	YES
moso_draft_hic_scaffold_18	23093802	T	C	0/0	0|1	0|1	0|1	0|1	0/0	0|1	0|1	0/0	0|1	0|1	0|1	0|1	0|1	0|1	0/0	YES
moso_draft_hic_scaffold_18	37700983	C	A	0/0	0/0	0/0	0/0	0|0	0/0	0/0	0|1	0/0	0|1	0/0	0/0	0/0	0|0	0/0	0/0	NO
moso_draft_hic_scaffold_18	37700992	C	A	0/0	0/0	0/0	0/0	0/0	0/0	0/0	0|1	0/0	0|1	0/0	0/0	0/0	0/0	0/0	0/0	NO
moso_draft_hic_scaffold_19	5950719	A	T	0|1	0/0	0/0	0/0	0/0	0/0	0/0	0/0	0/0	0/0	0/0	0/0	0/0	0/0	0/0	0/0	NO
moso_draft_hic_scaffold_19	5950723	T	C	0|1	0/0	0/0	0/0	0/0	0/0	0/0	0/0	0/0	0/0	0/0	0/0	0/0	0/0	0/0	0/0	NO
moso_draft_hic_scaffold_19	6046863	T	C	0/0	0/0	0/0	0|1	0/0	0/0	0/0	0/0	0/0	0/0	0/0	0/0	0|1	0/0	0/0	0/0	NO
moso_draft_hic_scaffold_19	6046867	C	G	0/0	0/0	0/0	0|1	0/0	0/0	0/0	0/0	0/0	0/0	0/0	0/0	0|1	0/0	0/0	0/0	NO
moso_draft_hic_scaffold_19	13378624	A	G	0/1	0/0	0/1	0/1	0/1	0/1	0/1	0/1	0/1	0/1	0/1	0/1	0/1	0/1	0/1	0/0	NO
moso_draft_hic_scaffold_19	13378678	C	A	0|1	0/0	0|1	0|1	0|1	0|1	0|1	0|1	0|1	0|1	0|1	0|1	0|1	0|1	0|1	0/0	NO
moso_draft_hic_scaffold_19	13378679	G	A	0|1	0/0	0|1	0|1	0|1	0|1	0|1	0|1	0|1	0|1	0|1	0|1	0|1	0|1	0|1	0/0	NO
moso_draft_hic_scaffold_19	25905943	T	G	0|1	0|1	0|1	0|1	0/0	0/0	0/0	0/0	0/0	0/0	0/0	0/0	0/0	0/0	0/0	0/0	YES
moso_draft_hic_scaffold_20	1782031	T	C	0/1	0/1	0/0	0/1	0/1	0/1	0/1	0/1	0/1	0/1	0/1	0/1	0/1	0/1	0/1	0/1	NO
moso_draft_hic_scaffold_20	1782063	C	T	0/1	0/1	0/0	0/1	0/1	0/1	0/1	0/1	0/1	0/1	0/1	0/1	0/1	0/1	0/1	0/1	NO
moso_draft_hic_scaffold_20	3186761	T	C	0|1	0/0	0/0	0/1	0/0	0/0	0/0	0/0	0/0	0/0	0/0	0/0	0/0	0/0	0|1	0/0	NO
moso_draft_hic_scaffold_20	5642636	C	T	0|1	0/1	0/1	0/1	0/1	0|1	0|1	0/1	0/1	0/0	0/1	0|1	0/1	0/1	0/1	0/1	NO
moso_draft_hic_scaffold_20	16195236	C	A	0/1	0/1	0/1	0/1	0/1	0/0	0/1	0/1	0/1	0/1	0/1	0/1	0/1	0/0	0/1	0/1	NO
moso_draft_hic_scaffold_20	17095249	G	A	0/1	0/1	0/1	0/1	0/0	0/0	0/0	0/0	0/0	0/0	0/0	0/0	0/0	0/0	0/0	0/0	YES
moso_draft_hic_scaffold_20	18836165	A	G	0|1	0|1	0|1	0|1	0|1	0|1	0|1	0|1	0|1	0|1	0/0	0|1	0/1	0|1	0/0	0|1	NO
moso_draft_hic_scaffold_20	21179176	G	A	0/1	0/1	0/1	0/1	0/1	0/1	0/1	0/1	0/1	0/1	0/0	0/1	0/1	0/1	0/1	0/1	NO
moso_draft_hic_scaffold_20	22428338	C	T	0/0	0/1	0/1	0/1	0/1	0/1	0/1	0/1	0/1	0/0	0/1	0/1	0/1	0/1	0/1	0/1	NO
moso_draft_hic_scaffold_20	43222884	G	A	0/0	0|1	0|1	0|1	0|1	0|0	0|1	0|1	0|1	0|1	0|1	0|1	0|1	0|1	0|1	0|1	NO
moso_draft_hic_scaffold_21	7199882	G	A	0/1	0/0	0/1	0/1	0/1	0/1	0/1	0/1	0/1	0/1	0/1	0/1	0/1	0/1	0/1	0/1	YES
moso_draft_hic_scaffold_21	8506773	C	A	0/0	0/0	0/0	0/0	0|1	0/0	0/0	0|1	0/1	0/0	0/0	0/0	0/0	0/0	0/0	0/0	NO
moso_draft_hic_scaffold_21	8506781	A	G	0/0	0/0	0/0	0/0	0|1	0/0	0/0	0/0	0/1	0/0	0/0	0/0	0/0	0/0	0/0	0/0	NO
moso_draft_hic_scaffold_21	9581740	G	A	0/1	0/1	0/0	0/1	0/0	0/1	0/1	0/1	0/1	0/1	0/1	0/1	0/1	0|1	0/1	0/1	NO
moso_draft_hic_scaffold_21	14656749	T	C	0/1	0/1	0/1	0/1	0/1	0/0	0/1	0/1	0/1	0/1	0/1	0/1	0/1	0/1	0/1	0/1	NO
moso_draft_hic_scaffold_21	14656784	C	T	0/1	0/1	0/1	0/1	0/1	0/0	0/1	0/1	0/1	0/1	0/1	0/1	0/1	0/1	0/1	0/1	NO
moso_draft_hic_scaffold_21	42658321	T	C	0/1	0/1	0/0	0/1	0/1	0/1	0/1	0/1	0/1	0/1	0/1	0/1	0/1	0/1	0/1	0/1	YES
moso_draft_hic_scaffold_21	42740536	A	G	0/1	0/1	0/1	0/1	0/1	0/1	0/1	0/1	0/1	0/1	0/1	0/1	0/1	0/1	0/0	0/0	NO
moso_draft_hic_scaffold_21	53675007	A	G	0/1	0/1	0|1	0|1	0|1	0/1	0|1	0|1	0/0	0|1	0|1	0/1	0|1	0|1	0|1	0|1	YES
moso_draft_hic_scaffold_21	54763469	G	A	0/0	0/0	0/0	0|1	0/0	0/0	0/1	0/1	0/1	0/1	0/0	0/1	0/0	0/0	0/0	0/1	NO
moso_draft_hic_scaffold_21	59938348	G	T	0|1	0/0	0/0	0/0	0/0	0/0	0/0	0/0	0|1	0|1	0/0	0/0	0|1	0/0	0|1	0/0	NO
moso_draft_hic_scaffold_21	59938351	G	A	0|1	0/0	0/0	0/0	0/0	0/0	0/0	0/0	0|1	0|1	0/0	0/0	0|1	0/0	0|1	0/0	NO
moso_draft_hic_scaffold_21	67063215	G	C	0/1	0/1	0/1	0/1	0/1	0/1	0/1	0/1	0/0	0/1	0/1	0/1	0/1	0/1	0/1	0/1	NO
moso_draft_hic_scaffold_21	68542551	G	T	0/0	0/0	0/0	0|1	0|1	0/0	0/0	0/0	0/0	0/0	0/0	0/0	0/0	0/0	0/0	0/0	NO
moso_draft_hic_scaffold_21	69774853	G	A	0|1	0|1	0|1	0|1	0/0	0|1	0|1	0|1	0|1	0|1	0|1	0|1	0|1	0|1	0|1	0|1	YES
moso_draft_hic_scaffold_21	69774856	G	A	0|1	0|1	0|1	0|1	0/0	0|1	0|1	0|1	0|1	0|1	0|1	0|1	0|1	0|1	0|1	0|1	YES
moso_draft_hic_scaffold_21	69775023	T	C	0/1	0/1	0/1	0/1	0/0	0/1	0/1	0/1	0/1	0/1	0/1	0/1	0/1	0/1	0/1	0/1	YES
moso_draft_hic_scaffold_21	80212066	C	A	0/0	0/0	0/0	0/0	0/0	0/0	0/0	0/0	0|1	0/0	0/0	0/0	0|0	0/0	0/0	0/0	NO
moso_draft_hic_scaffold_21	107146926	A	C	0/0	0/0	0/0	0/0	0/0	0/0	0/0	0/0	0/0	0/0	0/0	0/0	0|1	0/0	0/0	0/0	NO
moso_draft_hic_scaffold_21	112102302	G	A	0|1	0|1	0|1	0|1	0|1	0|1	0|1	0|1	0|1	0|1	0|1	0/0	0|1	0/0	0|1	0|1	NO
moso_draft_hic_scaffold_22	1441761	G	A	0|1	0|1	0|1	0|1	0|1	0|1	0|1	0|1	0|1	0/0	0|1	0|1	0|1	0|1	0|1	0/0	NO
moso_draft_hic_scaffold_22	1441771	C	T	0|1	0|1	0|1	0|1	0|1	0|1	0|1	0|1	0|1	0/0	0|1	0|1	0|1	0|1	0|1	0/0	NO
moso_draft_hic_scaffold_22	1441775	G	A	0|1	0|1	0|1	0|1	0|1	0|1	0|1	0|1	0|1	0/0	0|1	0|1	0|1	0|1	0|1	0/0	NO
moso_draft_hic_scaffold_22	1441778	T	C	0|1	0|1	0|1	0|1	0|1	0|1	0|1	0|1	0|1	0/0	0|1	0|1	0|1	0|1	0|1	0/0	NO
moso_draft_hic_scaffold_22	1441782	T	C	0|1	0|1	0|1	0|1	0|1	0|1	0|1	0|1	0|1	0/0	0|1	0|1	0|1	0|1	0|1	0/0	NO
moso_draft_hic_scaffold_22	1441787	T	C	0|1	0|1	0/1	0|1	0|1	0|1	0|1	0|1	0|1	0/0	0|1	0|1	0|1	0|1	0|1	0/0	NO
moso_draft_hic_scaffold_22	28354837	G	A	0|1	0/1	0/1	0/1	0|1	0/1	0/1	0|1	0/1	0/1	0/0	0/1	0/1	0/1	0/1	0/1	NO
moso_draft_hic_scaffold_22	30999938	A	C	0|1	0|1	0|1	0|1	0|1	0|1	0/1	0|1	0/0	0|1	0|1	0/1	0|1	0/0	0|1	0|1	NO
moso_draft_hic_scaffold_22	44679200	G	A	0/1	0/1	0/1	0/1	0/1	0/1	0/1	0/1	0/1	0/1	0/1	0/0	0/1	0/1	0/1	0/1	NO
moso_draft_hic_scaffold_22	47599712	T	A	0/1	0/1	0/1	0/1	0/1	0/1	0/0	0/1	0/1	0/1	0/1	0/1	0/1	0/1	0/1	0/1	NO
moso_draft_hic_scaffold_22	47599750	G	T	0/1	0/1	0/1	0/1	0/1	0/1	0/0	0/1	0/1	0/1	0/1	0/1	0/1	0/1	0/1	0/1	NO
moso_draft_hic_scaffold_22	54968740	T	G	0/1	0/1	0/1	0/1	0/1	0/1	0/1	0/1	0/0	0/1	0/1	0/1	0/1	0/1	0/1	0/1	NO
moso_draft_hic_scaffold_22	59248905	C	T	0|1	0|1	0/0	0/0	0|1	0|1	0|1	0|1	0|1	0/0	0|1	0|1	0|1	0|1	0|1	0|1	YES
moso_draft_hic_scaffold_22	59248914	G	A	0|1	0|1	0/0	0/0	0|1	0|1	0|1	0|1	0|1	0/0	0|1	0|1	0|1	0|1	0|1	0|1	YES
moso_draft_hic_scaffold_23	13842096	A	G	0/1	0/1	0/1	0/1	0/1	0/1	0/1	0/1	0/1	0/1	0/1	0/1	0/0	0/1	0/1	0/1	NO
moso_draft_hic_scaffold_23	25330730	T	C	0/1	0/0	0/0	0/1	0/1	0/1	0/0	0/1	0/1	0/1	0/0	0/1	0/1	0/1	0/1	0/1	YES
moso_draft_hic_scaffold_23	35095565	G	A	0/0	0/0	0/0	0/0	0/0	0/0	0/0	0/0	0/0	0/0	0/1	0/1	0/0	0/0	0/1	0/0	NO
moso_draft_hic_scaffold_23	60706140	C	T	0|1	0/0	0|1	0/0	0/0	0/0	0/0	0/0	0/0	0/0	0/0	0/0	0/0	0/0	0/0	0|1	YES
moso_draft_hic_scaffold_23	60706150	C	A	0|1	0/0	0|1	0/0	0/0	0/0	0/0	0/0	0/0	0/0	0/0	0/0	0/0	0/0	0/0	0|1	YES
moso_draft_hic_scaffold_23	60706156	G	A	0|1	0/0	0|1	0/0	0/0	0/0	0/0	0/0	0/0	0/0	0/0	0/0	0/0	0/0	0/0	0|1	YES
moso_draft_hic_scaffold_23	60706160	C	T	0|1	0/0	0|1	0/0	0/0	0/0	0/0	0/0	0/0	0/0	0/0	0/0	0/0	0/0	0/0	0|1	YES
moso_draft_hic_scaffold_23	66757653	G	A	0/1	0/1	0/1	0/1	0/1	0/1	0/1	0/1	0/1	0/1	0/1	0/1	0/0	0/1	0/1	0/1	NO
moso_draft_hic_scaffold_23	66761514	A	G	0/1	0/0	0/1	0|1	0/1	0/1	0/1	0/1	0/1	0/1	0|1	0|1	0/1	0/1	0/1	0/1	NO
moso_draft_hic_scaffold_23	81845004	C	T	0|1	0|1	0|1	0|1	0|1	0|1	0|1	0/0	0/0	0|1	0|1	0/0	0/0	0/0	0/0	0|1	NO
moso_draft_hic_scaffold_23	81845025	A	G	0|1	0|1	0|1	0|1	0|1	0|1	0|1	0/0	0/0	0|1	0|1	0/0	0/0	0/0	0/0	0|1	NO
moso_draft_hic_scaffold_23	84394225	A	G	0/0	0|1	0|1	0/0	0|1	0|1	0|1	0/0	0|1	0|1	0|1	0/0	0|1	0|1	0|1	0/0	NO
moso_draft_hic_scaffold_23	84394227	C	T	0/0	0|1	0|1	0/0	0|1	0|1	0|1	0/0	0|1	0|1	0|1	0/0	0|1	0|1	0|1	0/0	NO
moso_draft_hic_scaffold_24	27093638	A	T	0/1	0/1	0/1	0/1	0/1	0/1	0/1	0/1	0/1	0/1	0/1	0/1	0/1	0/1	0/0	0/1	YES
moso_draft_hic_scaffold_24	33314239	C	A	0/1	0/1	0/0	0/1	0/1	0/1	0/1	0/1	0/1	0/1	0/1	0/1	0/1	0/1	0/1	0/1	NO
moso_draft_hic_scaffold_24	35285807	A	G	0/0	0|1	0/1	0|1	0/0	0/0	0|1	0|1	0/0	0|1	0/0	0|1	0|1	0|1	0|1	0/0	NO
moso_draft_hic_scaffold_24	38149826	G	C	0|0	0|1	0|1	0|1	0|1	0/0	0/1	0|1	0|1	0|1	0|1	0|1	0|1	0|1	0|1	0/0	NO
moso_draft_hic_scaffold_24	62373710	C	T	0/1	0/1	0/1	0/1	0/1	0/1	0/1	0/0	0/1	0/1	0/1	0/1	0/1	0/1	0/1	0/1	NO
moso_draft_hic_scaffold_393	7435	A	G	0/0	0/0	0/0	0/0	0/0	0/0	0/0	0|1	0/0	0/0	0/0	0/0	0|1	0/0	0/0	0/0	NO
moso_draft_hic_scaffold_393	7442	C	A	0/0	0/0	0/0	0/0	0/0	0/0	0/0	0|1	0/0	0/0	0/0	0/0	0|1	0/0	0/0	0/0	NO
moso_draft_hic_scaffold_484	15190	A	G	0/0	0|1	0/0	0/0	0/0	0/0	0/0	0/0	0/0	0/0	0/0	0/0	0/0	0/0	0/0	0|1	YES
moso_draft_hic_scaffold_484	15191	G	A	0/0	0|1	0/0	0/0	0/0	0/0	0/0	0/0	0/0	0/0	0/0	0/0	0/0	0/0	0/0	0|1	YES
moso_draft_hic_scaffold_630	28379	G	A	0/1	0/0	0/1	0/1	0/1	0/1	0/1	0/1	0/1	0/1	0/1	0/1	0/1	0/1	0/1	0/1	NO
moso_draft_hic_scaffold_630	28391	C	T	0/1	0/0	0/1	0/1	0/1	0/1	0/1	0/1	0/1	0/1	0/1	0/1	0/1	0/1	0/1	0/1	NO
moso_draft_hic_scaffold_721	10242	A	G	0/1	0/1	0/1	0/1	0/1	0/1	0/0	0/1	0/1	0/1	0/1	0/1	0/1	0/1	0/1	0/1	NO
moso_draft_hic_scaffold_723	12290	G	T	0/1	0/1	0/1	0/1	0/1	0/1	0/1	0/1	0/1	0/1	0/1	0/1	0/1	0/0	0/0	0/1	NO
moso_draft_hic_scaffold_940	8961	G	A	0/1	0/1	0/1	0/1	0/1	0/1	0/1	0/1	0/1	0/1	0/1	0/0	0/1	0/1	0/0	0/1	NO
moso_draft_hic_scaffold_940	8978	A	G	0/1	0/1	0/1	0/1	0/1	0/1	0/1	0/1	0/1	0/1	0/1	0/0	0/1	0/1	0/1	0/1	NO
moso_draft_hic_scaffold_1043	406	C	T	0/1	0/1	0/1	0/1	0/1	0/1	0/0	0/1	0/1	0/1	0/1	0/1	0/1	0/1	0/1	0/1	NO
moso_draft_hic_scaffold_1145	435	G	T	0/1	0|1	0|1	0/0	0/1	0|1	0|1	0|1	0/1	0/1	0|1	0|1	0|1	0/0	0|1	0/0	NO
moso_draft_hic_scaffold_1436	230	G	A	0/1	0/1	0/0	0/1	0/1	0/1	0/1	0/1	0/1	0/1	0/1	0/1	0/1	0/1	0/1	0/1	YES
moso_draft_hic_scaffold_1899	5635	T	C	0/1	0/1	0/1	0/1	0/1	0/1	0/1	0/1	0/1	0/1	0/1	0/1	0/1	0/0	0/1	0/1	NO
moso_draft_hic_scaffold_2434	6660	C	T	0/1	0/1	0/1	0/1	0/1	0/1	0/1	0/1	0/1	0/0	0/1	0/1	0/1	0/1	0/1	0/1	NO
moso_draft_hic_scaffold_4217	17289	C	T	0/0	0/1	0/0	0/0	0/0	0/0	0/0	0/0	0/0	0/0	0/0	0/1	0/0	0/1	0/0	0/0	NO
moso_draft_hic_scaffold_4308	15223	A	G	0/1	0/1	0/1	0/1	0/1	0/0	0/0	0/1	0/0	0/1	0/1	0/1	0/1	0/1	0/1	0/1	NO
moso_draft_hic_scaffold_4630	951	T	A	0/0	0|1	0|1	0|1	0|1	0|1	0|1	0|1	0|1	0|1	0/0	0|1	0|1	0|1	0|1	0|1	NO
moso_draft_hic_scaffold_4630	952	A	G	0/0	0|1	0|1	0|1	0|1	0|1	0|1	0|1	0|1	0|1	0/0	0|1	0|1	0|1	0|1	0|1	NO
moso_draft_hic_scaffold_4790	55916	G	A	0/1	0/1	0/1	0/1	0/0	0/1	0/1	0/1	0/1	0/1	0/1	0/1	0/0	0/1	0/0	0/1	NO
moso_draft_hic_scaffold_4988	36987	C	T	0/1	0/1	0/1	0/1	0/1	0/1	0/0	0/1	0/1	0/1	0/1	0/1	0/1	0/1	0/1	0/1	NO
moso_draft_hic_scaffold_4988	37026	G	A	0/1	0/0	0/1	0/1	0/1	0/1	0/1	0/1	0/1	0/0	0/1	0/1	0/1	0/1	0/1	0/1	NO
moso_draft_hic_scaffold_5570	30914	T	C	0|1	0|1	0|1	0|1	0|1	0|1	0|1	0|1	0|1	0|1	0|1	0|1	0|1	0/0	0|1	0|1	NO
moso_draft_hic_scaffold_5570	30923	T	C	0|1	0|1	0|1	0|1	0|1	0|1	0|1	0|1	0|1	0|1	0|1	0|1	0|1	0/0	0|1	0|1	NO
moso_draft_hic_scaffold_5608	36405	G	A	0|1	0|1	0|1	0|1	0|1	0|1	0|1	0|1	0|1	0|1	0|1	0|1	0|1	0/0	0|1	0|1	YES
moso_draft_hic_scaffold_5608	36409	G	A	0|1	0|1	0|1	0|1	0|1	0|1	0|1	0|1	0|1	0|1	0|1	0|1	0|1	0/0	0|1	0|1	YES
moso_draft_hic_scaffold_5608	36413	C	T	0|1	0|1	0|1	0|1	0|1	0|1	0|1	0|1	0|1	0|1	0|1	0|1	0|1	0/0	0|1	0|1	YES
moso_draft_hic_scaffold_5608	36414	A	G	0|1	0|1	0|1	0|1	0|1	0|1	0|1	0|1	0|1	0|1	0|1	0|1	0|1	0/0	0|1	0|1	YES
moso_draft_hic_scaffold_5608	36430	T	C	0/1	0/1	0/1	0/1	0/1	0/1	0/1	0/1	0/1	0/1	0/1	0/1	0/1	0/0	0/1	0/1	YES
moso_draft_hic_scaffold_8763	1876	A	T	0/1	0/1	0/1	0/1	0/1	0/1	0/1	0/1	0/1	0/1	0/1	0/1	0/1	0/1	0/1	0/0	NO
moso_draft_hic_scaffold_9384	1771	A	T	0/0	0|1	0|1	0|1	0|1	0|1	0/0	0|1	0|1	0/0	0|1	0|1	0|1	0|1	0|1	0|1	NO
moso_draft_hic_scaffold_10246	902	G	A	0/0	0|1	0|1	0|1	0|1	0|1	0|0	0|1	0|1	0/0	0|1	0|1	0/1	0|1	0|1	0|1	NO
moso_draft_hic_scaffold_10246	905	G	A	0/0	0|1	0|1	0|1	0|1	0|1	0|0	0|1	0|1	0/0	0|1	0|1	0/1	0|1	0|1	0|1	NO
moso_draft_hic_scaffold_11953	168	C	T	0/0	0|0	0/0	0/0	0|0	0/0	0/0	0/1	0/0	0/0	0/0	0/0	0/0	0/0	0/0	0/1	NO
moso_draft_hic_scaffold_12789	1073	C	T	0/1	0/1	0/1	0/1	0/0	0/1	0/1	0/1	0/1	0/1	0/1	0/1	0/1	0/1	0/1	0/1	NO
moso_draft_hic_scaffold_14733	1449	G	A	0/1	0/1	0/1	0/1	0/1	0/1	0/1	0/0	0/1	0/1	0/1	0/1	0/0	0/1	0/1	0/1	NO

## Sheet: Indel (20≦GQ<90 ∧ 20≦QUAL)
Scaffold	Position	REF	ALT	Genotype determination by GATK for each sample																Did visual genotype determination using IGV agree with GATK genotype determination?
				A	B	C	D	E	F	G	H	I	J	K	L	M	N	O	P
moso_draft_hic_scaffold_1	6427270	TAG	T	0/0	0/1	0/1	0/1	0/1	0/1	0/1	0/1	0/1	0/1	0/1	0/1	0/1	0/1	0/1	0/1	NO
moso_draft_hic_scaffold_2	6473507	GC	G	0|1	0/0	0|1	0/0	0/0	0|1	0/0	0|1	0/0	0|1	0|1	0/0	0/0	0|1	0|1	0|1	NO
moso_draft_hic_scaffold_2	27100381	C	CT	0/0	0/0	0/0	0/0	0/0	0|1	0/0	0/0	0/0	0/0	0/0	0/0	0/0	0/0	0/0	0/0	NO
moso_draft_hic_scaffold_2	29445103	CCAG	C	0/1	0/1	0/0	0/0	0/0	0/0	0/0	0/0	0/0	0/0	0/0	0/1	0/1	0/0	0/0	0/0	NO
moso_draft_hic_scaffold_2	33810959	A	ACTAG	0/1	0/1	0/1	0/1	0/1	0/1	0/1	0/1	0/1	0/1	0/1	0/1	0/1	0/1	0/1	0/0	NO
moso_draft_hic_scaffold_3	37512509	T	TA	0/1	0/1	0/1	0/1	0/1	0/0	0/1	0/1	0/1	0/1	0/1	0/1	0/1	0/1	0/1	0/1	NO
moso_draft_hic_scaffold_3	59625951	CGA	C	0/0	0/0	0/0	0/0	0/1	0/0	0/0	0/1	0/0	0/0	0/1	0/0	0/1	0/1	0/1	0/1	NO
moso_draft_hic_scaffold_3	83349046	CGAA	C	0/0	0/0	0/0	0/0	0/0	0/1	0/1	0/0	0/0	0/0	0/0	0/0	0/1	0/1	0/0	0/0	NO
moso_draft_hic_scaffold_3	90410825	AACC	A	0/0	0/0	0/0	0/0	0/0	0/1	0/0	0/0	0/1	0/0	0/0	0/0	0/0	0/1	0/0	0/0	NO
moso_draft_hic_scaffold_4	13314652	ATCTC	ATC,A	0/1	0/1	0/2	0/1	0/1	0/1	0/1	0/1	0/1	0/0	0/1	0/1	0/1	0/1	0/1	0/1	NO
moso_draft_hic_scaffold_4	25263470	CTCT	C	0/1	0/1	0/1	0/1	0/1	0/0	0/0	0/1	0/0	0/0	0/0	0/1	0/0	0/0	0/0	0/0	NO
moso_draft_hic_scaffold_4	27412265	CAT	C	0/0	0/1	0/0	0/0	0/0	0/0	0/1	0/0	0/0	0/0	0/0	0/1	0/1	0/0	0/1	0/1	NO
moso_draft_hic_scaffold_4	37103020	GC	G	0/1	0/1	0/1	0/0	0/1	0/1	0/1	0/1	0/1	0/1	0|1	0/1	0/1	0/1	0/1	0/1	YES
moso_draft_hic_scaffold_4	60643914	GT	G	0/0	0/1	0/0	0/1	0/1	0/1	0/0	0/1	0/1	0/1	0/1	0/1	0/1	0/1	0/1	0/1	NO
moso_draft_hic_scaffold_4	62754595	C	CA	0/0	0/0	0|1	0|1	0|1	0/0	0|1	0/0	0/0	0/0	0/0	0/0	0/0	0/0	0/0	0/0	YES
moso_draft_hic_scaffold_4	62754598	G	GTATCCAA	0/0	0/0	0|1	0|1	0|1	0/0	0|1	0/0	0/0	0/0	0/0	0/0	0/0	0/0	0/0	0/0	YES
moso_draft_hic_scaffold_4	62754605	CTCCT	C	0/0	0/0	0|1	0|1	0|1	0/0	0|1	0/0	0/0	0/0	0/0	0/0	0/0	0/0	0/0	0/0	YES
moso_draft_hic_scaffold_5	33767008	CA	C	0/1	0/1	0/1	0/1	0/1	0/1	0/1	0/1	0/1	0/1	0/1	0/1	0/1	0/1	0/0	0/1	NO
moso_draft_hic_scaffold_5	45288929	CCTCA	C	0/0	0/1	0/0	0/0	0/0	0/0	0/0	0/0	0/0	0/0	0/0	0/0	0/1	0/0	0/0	0/0	NO
moso_draft_hic_scaffold_5	50453458	TGGGACTTGTAG	T	0/1	0/1	0/1	0/1	0/1	0/1	0/1	0/0	0/0	0/1	0/1	0/1	0/1	0/1	0/1	0/1	YES
moso_draft_hic_scaffold_6	14196088	AT	A	0/0	0/0	0/0	0/0	0/0	0/0	0/0	0/0	0/0	0/0	0/1	0/0	0/0	0/0	0/1	0/1	NO
moso_draft_hic_scaffold_6	21910911	CAA	CA,C	0/0	0/2	0/0	0/0	0/0	0/0	0/0	0/0	0/1	0/0	0/1	0/0	0/0	0/1	0/1	0/0	NO
moso_draft_hic_scaffold_6	24217195	AATT	A	0|1	0|1	0|1	0|1	0|1	0|1	0|1	0/0	0|1	0|1	0|1	0|1	0|1	0|1	0|1	0|1	NO
moso_draft_hic_scaffold_6	29310587	G	GCTT	0|1	0/0	0/0	0/1	0/0	0/0	0|0	0/0	0/0	0/0	0/0	0/0	0/0	0/0	0/1	0|0	NO
moso_draft_hic_scaffold_6	35629615	CGAGAG	C	0/0	0/0	0/1	0/0	0/0	0/0	0/1	0/0	0/0	0/0	0/0	0/0	0/0	0/1	0/0	0/1	NO
moso_draft_hic_scaffold_6	63973690	GGTA	G	0/0	0/1	0/0	0/1	0/0	0/0	0/0	0/0	0/0	0/0	0/0	0/0	0/0	0/1	0/0	0/1	NO
moso_draft_hic_scaffold_6	70514553	GTC	G	0/0	0/0	0/1	0/0	0/1	0/1	0/0	0/1	0/0	0/1	0/1	0/1	0/1	0/1	0/1	0/1	NO
moso_draft_hic_scaffold_7	38641420	TTG	T	0/0	0/0	0/0	0/0	0/0	0/1	0/1	0/1	0/0	0/1	0/1	0/1	0/1	0/1	0/1	0/1	NO
moso_draft_hic_scaffold_7	39030734	T	TA	0/0	0/1	0/0	0/1	0/1	0/0	0/0	0/1	0/0	0/1	0/0	0/0	0/1	0/0	0/1	0/1	NO
moso_draft_hic_scaffold_7	49871944	CCCGA	C	0/0	0/0	0/0	0/0	0/0	0/1	0/0	0/0	0/0	0/0	0/0	0/0	0/0	0/0	0/0	0/0	YES
moso_draft_hic_scaffold_7	58873146	CA	C	0/0	0/0	0/0	0/1	0/0	0/0	0/1	0/0	0/0	0/1	0/0	0/0	0/0	0/0	0/0	0/0	NO
moso_draft_hic_scaffold_8	32979233	C	CG	0/1	0/1	0/1	0/1	0/1	0/1	0/1	0/1	0/0	0/1	0/1	0/1	0/1	0/1	0/1	0/1	NO
moso_draft_hic_scaffold_8	63120427	AGCTGCGGCCACAGACTGCT	A	0/0	0/0	0/0	0/0	0/0	0/1	0/0	0/0	0/1	0/0	0/1	0/1	0/1	0/0	0/0	0/1	NO
moso_draft_hic_scaffold_8	71242236	G	GT,GTTT	0/1	0/1	0/1	0|1	0/1	0/1	0/2	0/1	0/1	0/1	0/1	0/1	0/1	0/1	0/0	0/1	NO
moso_draft_hic_scaffold_9	37632100	TTC	T	0/1	0/0	0/1	0/0	0/1	0/0	0/0	0/1	0/0	0/1	0/0	0/0	0/0	0/0	0/1	0/1	NO
moso_draft_hic_scaffold_9	55516198	TTC	T	0/0	0/0	0|1	0|1	0|1	0|1	0|1	0/0	0|1	0|1	0|1	0|1	0|1	0/0	0|1	0|1	NO
moso_draft_hic_scaffold_9	60303897	CCTCT	CCT,C	0/1	0/0	0/2	0/2	0/1	0/0	0/1	0/1	0/0	0/1	0/1	0/0	0/0	0/1	0/1	0/0	NO
moso_draft_hic_scaffold_10	10485013	TAGG	T	0/0	0/0	0/0	0|1	0/0	0/1	0/0	0/0	0/1	0/1	0/0	0/1	0/1	0/0	0/0	0/1	NO
moso_draft_hic_scaffold_10	14864205	A	AGG	0/1	0/1	0|1	0/1	0/1	0/1	0/1	0/1	0/1	0/1	0/1	0/1	0/1	0/0	0/0	0/1	NO
moso_draft_hic_scaffold_10	17100183	AG	A	0/1	0|1	0/0	0|1	0/0	0/0	0/0	0|1	0/0	0|1	0|1	0/0	0/0	0/0	0|1	0/0	NO
moso_draft_hic_scaffold_10	20563646	ATCACAACCTCGC	A	0/0	0/1	0/1	0/1	0/0	0/1	0/0	0/1	0/0	0/1	0/0	0/0	0/1	0/1	0/0	0/0	NO
moso_draft_hic_scaffold_10	22925539	CGAGCTCGGTCTGTTGG	C	0/1	0/1	0/1	0/1	0/1	0/1	0/1	0/1	0/0	0/1	0/1	0/1	0/1	0/1	0/1	0/1	YES
moso_draft_hic_scaffold_10	24582837	TTC	T	0/1	0/0	0/1	0/1	0/1	0/1	0/1	0/0	0/1	0/1	0/0	0/1	0/0	0/1	0/1	0/1	NO
moso_draft_hic_scaffold_10	26384399	GGAGA	GGAGAGA,GGA,G	0/0	0/0	0/0	0/0	0/1	0/1	0/0	0/1	43832	0/1	0/2	0/3	43832	0/1	0/0	0/1	NO
moso_draft_hic_scaffold_10	26983918	TA	T	0/0	0/1	0/1	0/1	0/1	0/1	0/1	0/1	0/1	0/1	0/1	0/1	0/1	0/1	0/1	0/1	NO
moso_draft_hic_scaffold_10	26983948	CA	C	0/0	0|1	0|1	0/1	0/1	0/1	0/1	0/1	0|1	0|1	0|1	0/1	0/1	0/1	0|1	0/1	NO
moso_draft_hic_scaffold_10	30212918	AGAG	A	0/0	0/0	0/0	0/0	0/0	0/1	0/0	0/1	0/0	0/1	0/0	0/0	0/0	0/0	0/0	0/0	NO
moso_draft_hic_scaffold_10	48131908	CCTT	C	0/0	0/0	0/1	0/0	0/1	0/1	0/1	0/0	0/0	0/0	0/0	0/0	0/0	0/0	0/0	0/0	NO
moso_draft_hic_scaffold_11	3034945	GGCT	G	0/1	0/0	0/1	0/0	0/0	0/0	0/0	0/0	0/1	0/0	0/0	0/1	0/1	0/0	0/0	0/0	NO
moso_draft_hic_scaffold_11	13803806	TTC	T	0/1	0/1	0/1	0/1	0/1	0/1	0/1	0/0	0/1	0/1	0/1	0/1	0/1	0/1	0/1	0/1	NO
moso_draft_hic_scaffold_11	37935135	GGGA	G	0/0	0/0	0/0	0/0	0/1	0/1	0/0	0/0	0/0	0/0	0/1	0/0	0/0	0/0	0/0	0/0	NO
moso_draft_hic_scaffold_12	2594792	TTGC	T	0/1	0/0	0/0	0/0	0/0	0/0	0/1	0/1	0/0	0/1	0/1	0/1	0/0	0/1	0/0	0/0	NO
moso_draft_hic_scaffold_12	12233947	TGGA	T	0/1	0/1	0|1	0/0	0/0	0/1	0/0	0/0	0/1	0/0	0/0	0/0	0/0	0/0	0/1	0|1	NO
moso_draft_hic_scaffold_12	38315338	CTA	C	0/0	0/0	0/0	0/1	0/0	0/1	0/1	0/0	0/1	0/1	0/1	0/0	0/1	0/1	0/1	0/0	NO
moso_draft_hic_scaffold_13	1527793	ACAC	A	0/0	0/0	0/1	0/0	0/0	0/0	0/0	0/0	0/0	0/1	0/0	0/0	0/0	0/1	0/0	0/1	NO
moso_draft_hic_scaffold_13	24522273	CT	C	0/0	0/1	0/0	0/1	0/0	0/0	0/0	0/0	0/1	0/0	0/1	0/1	0/0	0/0	0/0	0/0	NO
moso_draft_hic_scaffold_13	30778371	AGTGT	AGTGTGT,AGT,A	0/2	0/2	0/1	0/1	0/2	0/3	0/1	0/0	0/1	0/1	0/2	0/1	0/1	0/1	0/3	0/3	NO
moso_draft_hic_scaffold_13	58048451	CGA	C	0/1	0/1	0/1	0/1	0/1	0/1	0/1	0/1	0/0	0/1	0/1	0/1	0/1	0/1	0/1	0/1	NO
moso_draft_hic_scaffold_13	72714802	TTC	T	0/0	0/0	0/1	0/0	0/0	0/0	0/0	0/1	0/1	0/1	0/0	0/1	0/1	0/0	0/0	0/1	NO
moso_draft_hic_scaffold_13	83346975	TGTG	T	0/0	0/1	0/0	0/0	0/0	0/0	0/1	0/0	0/0	0/0	0/0	0/0	0/0	0/0	0/0	0/0	NO
moso_draft_hic_scaffold_13	84574132	CAAG	C	0/0	0/0	0/1	0/1	0/1	0/0	0/1	0/1	0/0	0/0	0/0	0/1	0/1	0/1	0/1	0/1	NO
moso_draft_hic_scaffold_13	95045146	TGA	T	0/0	0/0	0/0	0/0	0/0	0/1	0/0	0/1	0/1	0/1	0/1	0/0	0/1	0/0	0/1	0/0	NO
moso_draft_hic_scaffold_13	118591634	TGTC	T	0/0	0/0	0/0	0/0	0/0	0/0	0/0	0/1	0/0	0/0	0/0	0/0	0/1	0/0	0/0	0/0	NO
moso_draft_hic_scaffold_13	127361429	GAGA	G	0/1	0/0	0/0	0/1	0/1	0/0	0/0	0/0	0/1	0/0	0/1	0/0	0/0	0/0	0/0	0/0	NO
moso_draft_hic_scaffold_14	6591636	TTCC	T	0/1	0/1	0/1	0/1	0/1	0/1	0/0	0/0	0/1	0/1	0/1	0/1	0/1	0/1	0/0	0/0	NO
moso_draft_hic_scaffold_14	14550914	C	CTCTCTCTCT	0/0	0/0	0|1	0|1	0/0	0/1	0/1	0/0	0/1	0/0	0/0	0/1	0/1	0|0	0/1	0/1	NO
moso_draft_hic_scaffold_14	14550917	C	CT	0|1	0/0	0|1	0|1	0/0	0|1	0/1	0|1	0|1	0/1	0/0	0/1	0/1	0|0	0|1	0|1	NO
moso_draft_hic_scaffold_14	14550925	TTCC	T	0|1	0/0	0|1	0|1	0/0	0|1	0|1	0|1	0/1	0|1	0/0	0|1	0|1	0|0	0|1	0|1	NO
moso_draft_hic_scaffold_14	14837972	GT	G	0/1	0/1	0/1	0/1	0/1	0/1	0/1	0/1	0/1	0/0	0/0	0/1	0/1	0/1	0/1	0/1	NO
moso_draft_hic_scaffold_14	37984318	TG	T,TGG	0/0	0/0	0/0	0/0	0/1	0/2	0/0	0/0	0/0	0/0	0/0	0/0	0/0	0/0	0/0	0/0	NO
moso_draft_hic_scaffold_14	41567516	TG	T	0|1	0|1	0|1	0|1	0|1	0|1	0|1	0|1	0|1	0|1	0|1	0/0	0|1	0/0	0|1	0|1	NO
moso_draft_hic_scaffold_14	44073407	AGG	A	0/1	0/1	0/1	0/1	0/1	0/1	0/1	0/1	0/1	0/0	0/1	0/1	0/1	0/1	0/1	0/1	NO
moso_draft_hic_scaffold_14	89976976	CA	C	0/1	0/1	0/1	0/1	0/1	0/1	0/1	0/1	0/0	0/1	0/1	0/1	0/1	0/1	0/1	0/1	NO
moso_draft_hic_scaffold_14	100735107	ACAAAAC	A	0/0	0/1	0/0	0/0	0/0	0/0	0/0	0/0	0/0	0/0	0/0	0|1	0|1	0/0	0/0	0/0	NO
moso_draft_hic_scaffold_14	103431969	A	AG	0/0	0/0	0/1	0/0	0/1	0/0	0/1	0/0	0/0	0/1	0/0	0/0	0/1	0/1	0/0	0/1	NO
moso_draft_hic_scaffold_15	3593292	AGCG	A	0/0	0/0	0/0	0/0	0/0	0/0	0/0	0/0	0/1	0/0	0/0	0/0	0/1	0/0	0/1	0/0	NO
moso_draft_hic_scaffold_15	41895703	AC	A	0|1	0/0	0/0	0|1	0|1	0/0	0|1	0/0	0|1	0|1	0|1	0/0	0/0	0/0	0|1	0|1	NO
moso_draft_hic_scaffold_15	74132873	A	AG	0/0	0/0	0/0	0/0	0/1	0|1	0/0	0/0	0/0	0/1	0|1	0/0	0/0	0/0	0/0	0/0	NO
moso_draft_hic_scaffold_15	78100784	AGGTGGCTCGGGGAGGTCGGCGCT	A	0/0	0|1	0|1	0|1	0|1	0|1	0|1	0|0	0|0	0|1	0|1	0|1	0|1	0|0	0|1	0|1	NO
moso_draft_hic_scaffold_15	84606475	GC	G	0/1	0/1	0/1	0/0	0/1	0/0	0/0	0/1	0/0	0/1	0/0	0/0	0/1	0/1	0/0	0/0	NO
moso_draft_hic_scaffold_15	90269022	G	GC	0/0	0/0	0/0	0/0	0/0	0|1	0/0	0/0	0/0	0/0	0/0	0/0	0/0	0/0	0/0	0/0	YES
moso_draft_hic_scaffold_15	98310614	CA	C	0/0	0/0	0/1	0/1	0/0	0/0	0/0	0/0	0/0	0/0	0/0	0/0	0/0	0/0	0/0	0/0	NO
moso_draft_hic_scaffold_16	21385158	GCA	G	0/1	0/1	0/1	0/1	0/1	0/1	0/1	0/1	0/1	0/1	0/1	0/1	0/1	0/1	0/1	0/0	NO
moso_draft_hic_scaffold_16	27533517	AC	A,ACC	0/1	0/1	0/1	0/1	0/2	0/1	0/1	0/1	0/0	0/1	0/1	0/1	0/1	0/1	0/2	0/1	NO
moso_draft_hic_scaffold_16	57343896	CGAA	C	0/1	0/0	0/0	0/0	0/0	0/0	0/1	0/0	0/1	0/0	0/0	0/0	0/0	0/0	0/1	0/1	NO
moso_draft_hic_scaffold_16	58391425	ACT	A	0/1	0/1	0/1	0|1	0/1	0/1	0/1	0/1	0/1	0|1	0/1	0/1	0/0	0/0	0/0	0/1	NO
moso_draft_hic_scaffold_16	63365157	A	ACT	0/1	0/1	0/0	0/0	0/0	0/1	0/1	0/0	0/1	0/1	0/1	0/0	0/1	0/0	0/1	0/1	NO
moso_draft_hic_scaffold_16	104914498	AGGC	A	0|1	0|1	0|1	0|1	0|1	0|1	0|0	0/1	0|1	0|1	0|1	0|1	0|0	0|1	0/1	0|1	NO
moso_draft_hic_scaffold_16	105034174	CTCT	C	0/0	0/0	0/1	0/1	0|1	0/0	0/1	0/1	0/1	0/0	0/0	0/0	0/0	0/1	0/1	0/0	NO
moso_draft_hic_scaffold_16	120567739	CA	C	0/0	0/0	0/0	0/0	0/0	0/0	0/0	0/0	0/0	0/0	0/0	0/1	0/0	0/0	0/0	0/0	NO
moso_draft_hic_scaffold_17	1666173	T	TG	0/1	0/1	0/1	0/1	0/1	0/1	0/1	0/1	0/1	0/1	0/0	0/1	0/1	0/1	0/1	0/1	NO
moso_draft_hic_scaffold_17	36099475	TCTGTGCCGGCA	T	0/1	0/1	0/1	0/1	0/1	0/1	0/0	0/1	0/1	0/1	0/1	0/1	0/1	0/1	0/1	0/1	NO
moso_draft_hic_scaffold_17	73952181	CA	C	0/1	0/0	0/1	0/0	0/1	0/0	0/0	0/1	0/1	0/1	0/0	0/0	0/0	0/0	0/0	0/1	NO
moso_draft_hic_scaffold_17	80368656	CAA	C	0/1	0/0	0/1	0/1	0/1	0/1	0/1	0/1	0/1	0/0	0/1	0/1	0/1	0/1	0/1	0/0	NO
moso_draft_hic_scaffold_18	20424551	GA	G	0/0	0|1	0/0	0/1	0|1	0/0	0/0	0/0	0/0	0/0	0/0	0/0	0/0	0/0	0/0	0/0	NO
moso_draft_hic_scaffold_18	38954194	GTC	G	0/1	0/1	0/1	0/1	0/1	0/1	0/1	0/1	0/1	0/1	0/1	0/1	0/0	0/1	0/1	0/1	NO
moso_draft_hic_scaffold_19	25905940	GT	G	0|1	0|1	0|1	0|1	0/0	0/0	0/0	0/0	0/0	0/0	0/0	0/0	0/0	0/0	0/0	0/0	YES
moso_draft_hic_scaffold_19	26152592	TCCAGA	T	0/0	0|1	0|1	0|1	0/0	0|1	0|1	0/0	0|1	0|1	0/0	0|1	0|1	0/0	0/0	0|1	NO
moso_draft_hic_scaffold_20	24164032	C	CA	0/1	0/1	0/1	0/1	0/1	0/1	0/1	0/1	0/1	0/1	0/1	0/1	0/1	0/1	0/1	0/0	NO
moso_draft_hic_scaffold_20	36061658	GA	G	0/0	0/0	0/0	0/0	0/1	0/0	0/0	0/0	0/1	0/0	0/0	0/0	0/0	0/0	0/0	0/0	NO
moso_draft_hic_scaffold_20	43222874	TG	T	0/0	0|1	0|1	0|1	0|1	0|0	0|1	0|1	0|1	0|1	0|1	0|1	0|1	0|1	0|1	0|1	NO
moso_draft_hic_scaffold_21	1135786	CGAGA	CGA,C	0/2	0/0	0/1	0/0	0/1	0/1	0/1	0/0	0/1	0/1	0/1	0/2	0/1	0/1	0/1	0/1	NO
moso_draft_hic_scaffold_21	6504686	G	GA	0/1	0/0	0/1	0/0	0/1	0/1	0/0	0/0	0/1	0/1	0/1	0/1	0/1	0/1	0/1	0/0	NO
moso_draft_hic_scaffold_21	9922459	C	CG	0/1	0/1	0/1	0/1	0/1	0/1	0/1	0/1	0/1	0/1	0/1	0/1	0/0	0/1	0/1	0/1	NO
moso_draft_hic_scaffold_21	19314701	GCGC	G	0/0	0/0	0/1	0/0	0/0	0/1	0/0	0/0	0/0	0/0	0/0	0/0	0/0	0/1	0/1	0/0	NO
moso_draft_hic_scaffold_21	22932614	TGGA	T	0/1	0/0	0/0	0/1	0/0	0/1	0/0	0/1	0/1	0/0	0/1	0/1	0/1	0/1	0/1	0/0	NO
moso_draft_hic_scaffold_22	349987	ATCT	A	0/0	0/0	0/1	0/0	0/0	0/0	0/0	0/0	0/0	0/0	0/0	0/1	0/1	0/0	0/0	0/0	NO
moso_draft_hic_scaffold_22	1441785	TA	T	0|1	0|1	0/1	0|1	0|1	0|1	0|1	0|1	0|1	0/0	0|1	0|1	0|1	0|1	0|1	0/0	NO
moso_draft_hic_scaffold_22	1441788	GA	G	0|1	0|1	0/1	0|1	0|1	0|1	0|1	0|1	0|1	0/0	0|1	0|1	0|1	0|1	0|1	0/0	NO
moso_draft_hic_scaffold_22	18887923	AAG	A	0/0	0/0	0/0	0/1	0/0	0/0	0/0	0/0	0/1	0/1	0/0	0/1	0/0	0/1	0/0	0/1	NO
moso_draft_hic_scaffold_22	30999929	TC	T	0|1	0|1	0|1	0|1	0|1	0|1	0/1	0|1	0/0	0|1	0|1	0/1	0|1	0/0	0|1	0|1	NO
moso_draft_hic_scaffold_22	31133062	GACCTAGGTC	G	0/1	0/1	0/1	0/1	0/1	0/1	0/1	0/1	0/1	0/1	0/1	0/1	0/1	0/0	0/1	0/1	NO
moso_draft_hic_scaffold_22	45725256	TA	T	0/0	0/0	0/0	0/0	0/0	0/0	0/1	0/0	0/0	0/1	0/0	0/0	0/0	0/1	0/0	0/0	NO
moso_draft_hic_scaffold_24	23920137	CGGA	C	0/0	0/0	0/0	0/0	0/1	0/0	0/0	0/0	0/0	0/0	0/1	0/0	0/0	0/0	0/0	0/0	NO
moso_draft_hic_scaffold_24	43044205	CA	C	0/0	0/0	0/0	0/0	0/0	0/1	0/0	0/0	0/0	0/0	0/1	0/0	0/0	0/0	0/0	0/0	NO
moso_draft_hic_scaffold_24	46246317	GCT	G	0/0	0/0	0/1	0/0	0/1	0/0	0/1	0/0	0/0	0/0	0/0	0/1	0/1	0/0	0/1	0/0	NO
moso_draft_hic_scaffold_24	59091617	CAG	C	0/1	0/1	0/1	0/1	0/1	0/1	0/1	0/1	0/0	0/1	0/1	0/1	0/1	0/0	0/0	0/0	NO
moso_draft_hic_scaffold_24	68684580	TA	T	0/0	0/1	0/1	0/1	0/1	0/1	0/1	0/1	0/1	0/1	0/1	0/1	0/1	0/1	0/1	0/1	NO
moso_draft_hic_scaffold_24	70343069	TA	T	0/0	0/1	0/1	0/0	0/0	0/0	0/1	0/0	0/1	0/0	0/1	0/0	0/0	0/0	0/0	0/0	NO
moso_draft_hic_scaffold_24	70449752	GGT	G	0/1	0/0	0/1	0/0	0/0	0/1	0/1	0/0	0/0	0/0	0/0	0/0	0/0	0/0	0/0	0/0	NO
moso_draft_hic_scaffold_1989	28365	CGA	C	0/0	0/0	0/0	0/0	0/0	0/0	0/0	0/0	0/1	0/1	0/0	0/1	0/0	0/0	0/0	0/0	NO
moso_draft_hic_scaffold_4306	2024	AT	A	0|1	0|1	0|0	0/0	0/0	0|1	0|1	0/0	0/0	0|1	0/0	0|1	0|1	0|1	0/0	0|1	NO
moso_draft_hic_scaffold_4308	15288	GAATGATGTATA	G	0/1	0/0	0/0	0/0	0/1	0/1	0/1	0/0	0/1	0/0	0/1	0/0	0/1	0/1	0/0	0/1	NO
moso_draft_hic_scaffold_4393	14111	A	AG	0/1	0/1	0/1	0/1	0/1	0/1	0/1	0/1	0/1	0/1	0/0	0/1	0/1	0/1	0/1	0/1	NO
moso_draft_hic_scaffold_4777	1642	CATTA	C	0|1	0|1	0|1	0|1	0|1	0|1	0|1	0|1	0/0	0|1	0|1	0|1	0|1	0|1	0|1	0|1	NO
moso_draft_hic_scaffold_4840	21417	TTA	T	0/0	0/0	0|1	0/0	0|1	0|1	0/0	0/0	0/0	0/0	0/0	0/0	0/0	0/0	0/0	0/0	NO
