# Supplementary material for: High genome heterozygosity revealed vegetative propagation over the sea in Moso bamboo
Source: BMC Genomics. 2023 Jun 24;24:348. doi: 10.1186/s12864-023-09428-9 (PMC10290394; doi:10.1186/s12864-023-09428-9)
Supplement: Supplementary file 7 — Additional file 7: Table S6. Inspection of polymorphisms detected by GRAS-Di analysis with Sanger sequencing. [file 12864_2023_9428_MOESM7_ESM.xlsx]

## Sheet: Description
Table S6. Inspection of polymorphisms detected by GRAS-Di analysis with Sanger sequencing.
Inter-sample polymorphism candidate loci that passed visual inspection using IGV were further examined by Sanger sequencing.
In Genotype determination by GATK, "0|0" and "0/0" indicate homozygous reference, "0/1" and "0|1" indicate heterozygous and "1/1" and "1|1" indicate homozygous alternative.
Genotype data in bold indicate samples checked by Sanger sequencing.
REF, homozygous reference; HET, heterozygous; ALT, homozygous alternative.

## Sheet: Same grove (GQ<20 or QUAL <160)
Scaffold	Position	REF	ALT	Genotype determination by GATK for each sample																Did visual genotype determination using IGV agree with GATK genotype determination?	QUAL	minimam GQ	Whether or not the Sanger sequence was done	Did genotype determination using Sangar sequencing agree with the GATK genotype determination?	Note on Sangar sequencing	Classification in Fig. 4B	Primers for amplification; If there is no description of "Primers for Sanger sequencing", Sanger sequencing was also performed with primers for amplification.		Primers for Sanger sequencing
				A	B	C	D	E	F	G	H	I	J	K	L	M	N	O	P								Fw	Rv	Fw	Rv
moso_draft_hic_scaffold_6	26007507	G	A	0/1	0/1	0/1	0/1	0/0	0/0	0/0	0/0	0/0	0/0	0/0	0/0	0/0	0/0	0/0	0/0	YES	246.01	3	Done	YES	-	HET in some	TACTCCTCTGTTTGTCAGCTGTT	CGTTCTACATATACTGCCGTGGA	-	-

## Sheet: SNP (90≦GQ≦99)
Scaffold	Position	REF	ALT	Genotype determination by GATK for each sample																Whether or not the Sanger sequencing was done	Did genotype determination using Sangar sequencing agree with the GATK genotype determination?	Note on Sanger sequencing	Classification in Fig. 4B	Primers for amplification; If there is no description of "Primers for Sanger sequencing", Sanger sequencing was also performed with primers for amplification.		Primers for Sanger sequencing
				A	B	C	D	E	F	G	H	I	J	K	L	M	N	O	P					Fw	Rv	Fw	Rv
moso_draft_hic_scaffold_1	15557858	A	G	0/0	0/0	0/0	0/0	0/0	0/0	0/0	0/0	0/0	0/0	0/0	0/1	0/0	0/0	0/0	0/0	No data	-	-	ND	-	-	-	-
moso_draft_hic_scaffold_2	8505003	C	T	0/0	0/0	0/0	0/0	0/0	0/0	0/0	0/0	0/0	0/0	0/0	0/1	0/0	0/0	0/0	0/0	Done	YES	-	HET in some	ATGTTACATCCGGAGACACAACA	CAGCATATGCAAACTCAGTAGGC	-	-
moso_draft_hic_scaffold_3	83870858	G	A	0/0	0/0	0/1	0/0	0/0	0/0	0/0	0/0	0/0	0/0	0/0	0/0	0/0	0/0	0/0	0/0	No data	-	-	ND	-	-	-	-
moso_draft_hic_scaffold_4	34701310	C	T	0/0	0/0	0/0	0/0	0/0	0/0	0/0	0/0	0/0	0/0	0/0	0/0	0|1	0/0	0/0	0/0	No data	-	-	ND	-	-	-	-
moso_draft_hic_scaffold_10	10685123	C	T	0|1	0|1	0/0	0|1	0|1	0|1	0|1	0/0	0/1	0|1	0|1	0|1	0|1	0|1	0|1	0|1	Done	NO	A was REF	REF in all	TGGTTCCAACTGGACCTTCG	TGTAGTACGTTGCTGCGGAC	-	-
moso_draft_hic_scaffold_10	10685129	G	A	0|1	0|1	0/0	0|1	0|1	0|1	0|1	0/0	0|1	0|1	0|1	0|1	0|1	0|1	0|1	0|1	Done	NO	A was REF	REF in all			-	-
moso_draft_hic_scaffold_16	30610062	G	A	0/0	0/0	0/0	0/0	0/0	0/0	0/1	0/0	0/0	0/0	0/0	0/0	0/0	0/0	0/0	0/0	Done	YES	-	HET in some	TCATCGGCCGCCATACTTG	AACCTCTCCGTGCAATCGTT	-	-
moso_draft_hic_scaffold_20	10493796	G	T	0/0	0/0	0/0	0/0	0/1	0/1	0/1	0/1	0/0	0/0	0/0	0/0	0/0	0/0	0/0	0/0	Done	YES	-	HET in some	GATCATTCCTAAACCTCCTCGGG	TTTTCCTCTCCTTTCTAGTGGGC	-	-
moso_draft_hic_scaffold_21	9581048	C	T	0/1	0/1	0/1	0/1	0/0	0/0	0/0	0/0	0/0	0/0	0/0	0/0	0/0	0/0	0/0	0/0	Done	NO	A was REF	REF in all	GCCAAAAACATATACAAACATGTGT	GCCCATACTGGTAGACTCTATTCC	-	-
moso_draft_hic_scaffold_21	28727890	C	T	0/0	0/0	0/0	0/0	0/0	0/0	0/0	0/0	0/1	0/0	0/0	0/0	0/0	0/0	0/0	0/0	Done	YES	-	HET in some	TACCCAGACCCTCCACCC	TAAAAACAGCAGCGGCCAAC	-	-
moso_draft_hic_scaffold_23	59776978	G	T	0/0	0/0	0/0	0/0	0/0	0/0	0/0	0/0	0/0	0/0	0/0	0/0	0/0	0|1	0/0	0/0	Done	NO	N was REF	REF in all	ATGCGTTAGCTCCGAGTCTCAG	AAACAACACCTAGACTCCGTGT	CCATGTGTGGGTCGAGGAAA	ACACCTCATGCTCAGTCGAC
moso_draft_hic_scaffold_23	66757599	C	T	0|1	0|1	0|1	0|1	0|1	0|1	0/0	0|1	0|1	0|1	0|1	0|1	0|1	0|1	0|1	0|1	Done	NO	A was REF	REF in all	GGCCAATTTCACCTACCAACCA	ACGATGGCAAGATTAGATCGAGT	-	-
moso_draft_hic_scaffold_23	66757609	C	T	0|1	0|1	0|1	0|1	0|1	0|1	0/0	0|1	0|1	0|1	0|1	0|1	0|1	0|1	0|1	0|1	Done	NO	A was REF	REF in all			-	-

## Sheet: SNP (20≦GQ<90 ∧ 20≦QUAL)
Scaffold	Position	REF	ALT	Genotype determination by GATK for each sample																Whether or not the Sanger sequencing was done	Did genotype determination using Sangar sequencing agree with the GATK genotype determination?	Note on Sanger sequencing	Classification in Fig. 4B	Primers for amplification; If there is no description of "Primers for Sanger sequencing", Sanger sequencing was also performed with primers for amplification.		Primers for Sanger sequencing
				A	B	C	D	E	F	G	H	I	J	K	L	M	N	O	P					Fw	Rv	Fw	Rv
moso_draft_hic_scaffold_1	10381321	C	G	0/0	0|1	0/0	0/0	0/0	0/0	0/0	0/0	0/0	0/0	0|1	0/0	0|1	0/0	0|1	0/0	Done	NO	O was REF	REF in all	CCCTTGTTAGTCCACTGTTCCATA	ACATTTCACGAGAAGGAAAGCAAG	GTCGAGGAAACCTACCGGTG	GGGAATGTCCTGCAACGGTA
moso_draft_hic_scaffold_1	10381322	A	C	0/0	0|1	0/0	0/0	0/0	0/0	0/0	0/0	0/0	0/0	0|1	0/0	0|1	0/0	0|1	0/0	Done	NO	O was REF	REF in all
moso_draft_hic_scaffold_1	10381331	G	A,C	0/0	0|1	0/0	0/0	0/0	0/0	0/0	0/0	0/0	0/0	0|1	0/0	0|1	0|2	0|1	0/0	Done	NO	O was REF	REF in all
moso_draft_hic_scaffold_1	13632532	T	C	0/1	0/0	0/1	0/1	0/1	0/1	0/1	0/1	0/1	0/0	0/1	0/1	0/1	0/1	0/1	0/1	Done	NO	B was HET	HET in all	GTCTGTTGCCGAGTACTGGT	AGAGGGGGCTGGTACTAGTG	-	-
moso_draft_hic_scaffold_1	22924529	G	A	0/0	0/0	0/0	0/0	0|0	0/0	0|1	0/0	0|0	0/0	0/0	0/0	0|1	0/0	0|1	0/0	Done	NO	A was HET	HET in all	GAACAGGAGCGGGAGTGG	TCCCCCATCACTCCAGATAAT	-	-
moso_draft_hic_scaffold_1	22924537	C	T	0/0	0/0	0/0	0/0	0|0	0/0	0|1	0/0	0|0	0/0	0/0	0/0	0|1	0/0	0|1	0/0	Done	NO	A was HET	HET in all			-	-
moso_draft_hic_scaffold_1	23722393	C	T	0|0	0|1	0/0	0/0	0/0	0|1	0/0	0/0	0/0	0|1	0|1	0/0	0|1	0|1	0/0	0|1	Done	NO	F was REF	REF in all	GAGACAGCCGACGACTCG	CTCGGCAGAAGTCTTGACCA	-	-
moso_draft_hic_scaffold_1	23722395	C	A	0|0	0|1	0/0	0/0	0/0	0|1	0/0	0/0	0/0	0|1	0|1	0/0	0|1	0|1	0/0	0|1	Done	NO	Both F and L were ALT	ALT in all			-	-
moso_draft_hic_scaffold_2	693576	G	C	0/0	0|1	0/0	0|1	0|1	0/0	0/0	0/0	0/0	0/0	0|1	0/0	0/0	0|1	0/0	0/0	Done	NO	A was HET	HET in all	TTCGGTCACTGAGAACTCGC	TACGAGACCACGTCAATCGC	-	-
moso_draft_hic_scaffold_2	693585	T	A	0/0	0|1	0/0	0|1	0|1	0/0	0/0	0/0	0/0	0/0	0|1	0/0	0/0	0|1	0/0	0/0	Done	NO	A was HET	HET in all			-	-
moso_draft_hic_scaffold_2	31054667	C	A	0/0	0/1	0/1	0/1	0/1	0/1	0/1	0/1	0/1	0/1	0/1	0/1	0/1	0/1	0/1	0/1	Done	NO	B was REF	REF in all	CTCGACACCATGACGTGACT	TGCCCTTGCATTCACAGCTA	-	-
moso_draft_hic_scaffold_3	7193505	C	T	0/1	0/1	0/1	0/1	0/1	0/1	0/1	0/1	0/1	0/1	0/1	0/1	0/1	0/0	0/1	0/1	Done	NO	N was HET	HET in all	ATCGCACACAGTCTTCGTC	CTCGCCGGTGTTCCTACC	-	-
moso_draft_hic_scaffold_3	69405384	G	A	0|1	0|1	0/0	0/0	0|1	0|1	0|1	0/0	0|1	0|1	0|1	0|1	0|1	0/0	0|1	0|1	Done	NO	Both A and C were ALT	ALT in all	AATCTTCGAGCAATATGGGGTCC	AGATACATGTTGCCCGTGAATCC	-	-
moso_draft_hic_scaffold_3	69405391	G	A	0|1	0|1	0/0	0/0	0|1	0|1	0|1	0/0	0|1	0|1	0|1	0|1	0|1	0/0	0|1	0|1	Done	NO	Both A and C were ALT	ALT in all			-	-
moso_draft_hic_scaffold_3	78239701	G	C	0/0	0/0	0/0	0/0	0/0	0/0	0/0	0/0	0/1	0/1	0/1	0/1	0/1	0/1	0|1	0/1	Done	YES	-	HET in some	CCAAAAACAGGACGGCGAAG	CGAGTTATGGTCCTTCGGCT	-	-
moso_draft_hic_scaffold_3	96341445	A	G	0/0	0/1	0/1	0/1	0/1	0/1	0/1	0/1	0/1	0/1	0/1	0/1	0/1	0/1	0/1	0/1	Done	NO	A was HET	HET in all	TCTTCTGACAGCCACGTTTG	CGCGATCTACACACTGGACA	-	-
moso_draft_hic_scaffold_4	11163012	T	C	0/1	0/1	0/1	0/1	0|1	0/1	0/1	0/1	0/1	0/1	0/0	0/1	0/1	0/1	0/1	0/1	Done	NO	K was HET	HET in all	CCCGAATCGACCGAGCTAAT	ATAGATCAGCCACCGGGAGA	-	-
moso_draft_hic_scaffold_4	20251580	G	A	0/0	0/1	0/1	0/1	0/1	0/1	0/1	0/1	0/1	0/1	0/1	0/1	0/1	0/1	0/1	0/0	Done	NO	B was REF	REF in all	GTGCAAGCCTTAAACCTATTGCT	TGAAGGTCGTTCTCCTAGCTTTC	-	-
moso_draft_hic_scaffold_4	23072592	C	T	0/1	0/1	0/1	0/1	0/1	0/1	0/0	0/1	0/1	0/1	0/1	0/1	0/1	0/1	0/1	0/1	Done	NO	A was REF	REF in all	TGTGTTGGTGGGAATGATAGGTTA	CAAGTACATGCAACAGCTTCTGC	-	-
moso_draft_hic_scaffold_4	23072617	C	T	0|1	0|1	0|1	0|1	0|1	0|1	0/0	0|1	0|1	0|1	0|1	0|1	0|1	0|1	0|1	0|1	Done	NO	A was REF	REF in all			-	-
moso_draft_hic_scaffold_4	23072621	C	T	0|1	0|1	0|1	0|1	0|1	0|1	0/0	0|1	0|1	0|1	0|1	0|1	0|1	0|1	0|1	0|1	Done	NO	A was REF	REF in all			-	-
moso_draft_hic_scaffold_4	62754596	T	A	0/0	0/0	0|1	0|1	0|1	0/0	0|1	0/0	0/0	0/0	0/0	0/0	0/0	0/0	0/0	0/0	Done	NO	C was REF	REF in all	TCTCTTGCATCTACGTGTCAG	TCAATTTGCTATCCTCGGTTAGT	-	-
moso_draft_hic_scaffold_4	62754601	G	A	0/0	0/0	0|1	0|1	0|1	0/0	0|1	0/0	0/0	0/0	0/0	0/0	0/0	0/0	0/0	0/0	Done	NO	C was REF	REF in all			-	-
moso_draft_hic_scaffold_5	9260641	G	A	0/1	0/1	0/1	0/1	0/0	0/0	0/0	0/0	0/0	0/0	0/0	0/0	0/0	0/0	0/0	0/0	Done	NO	A was REF	REF in all	ATGAGGAGCGCGGGCAAG	GGTTGAGCAGATGGACCCTG	-	-
moso_draft_hic_scaffold_5	13981148	C	T	0/0	0|1	0|1	0|1	0|1	0|1	0|1	0|1	0|1	0|1	0|1	0/0	0|1	0|1	0|1	0|1	Done	NO	B was REF	REF in all	TTGGATCGGCAGTTGCTTCT	TTATGACCATCGGGATCGCG	-	-
moso_draft_hic_scaffold_5	13981151	T	C	0/0	0|1	0|1	0|1	0|1	0|1	0|1	0|1	0|1	0|1	0|1	0/0	0|1	0|1	0|1	0|1	Done	NO	B was REF	REF in all			-	-
moso_draft_hic_scaffold_5	42591170	T	A	0/1	0/1	0/1	0/0	0/1	0/1	0/1	0/1	0/1	0/1	0/1	0/1	0/1	0/1	0/1	0/1	Done	NO	D was HET	HET in all	GGCGTTCTCGGTAAACTCGA	TTACACGCACTTAAGGCCGT	-	-
moso_draft_hic_scaffold_5	54045667	A	T	0/1	0/1	0/0	0/1	0/1	0/0	0/1	0/1	0/1	0/1	0/1	0/1	0/1	0/1	0/1	0/0	No data	-	-	ND	-	-	-	-
moso_draft_hic_scaffold_6	10109435	C	A	0/0	0/0	0/0	0/0	0/0	0/0	0/0	0/0	0/0	0/0	0/0	0/0	0/0	0/0	0/1	0/0	Done	YES	-	HET in some	GCTGCACGAGTTCAAGTATGC	GCGCGATTAAATGCACGAGTA	-	-
moso_draft_hic_scaffold_6	31261490	A	G	0/1	0/1	0/1	0/1	0/1	0/1	0/1	0/1	0/1	0/1	0/1	0/1	0/0	0/1	0/1	0/1	Done	NO	M was HET	HET in all	CGCCCAACTTAATCTTGAGCG	GCGCACTGGTCTACGTATCA	-	-
moso_draft_hic_scaffold_6	43226864	A	G	0/1	0/1	0/1	0/1	0/1	0/1	0/1	0/1	0/1	0/1	0/1	0/1	0/0	0/1	0/1	0/1	Done	NO	M was HET	HET in all	TGGTCATTCCATCTGGTTGAGTG	GGCTCCTGGTAGACCTCTTCTT	-	GTGCAAACCGAACTAGTATCAA
moso_draft_hic_scaffold_7	25518531	T	C	0|1	0|1	0|1	0/0	0|1	0|1	0|1	0|1	0|1	0|1	0|1	0|1	0|1	0|1	0|1	0|1	Done	NO	D was HET	HET in all	GCGGTGTGTAGGATGGTCAA	GGAGTAGCTCCTTCCTATCCCT	-	-
moso_draft_hic_scaffold_9	23425819	G	A	0/1	0/0	0/1	0/1	0/1	0/1	0/1	0/0	0/1	0/1	0/1	0/1	0/1	0/1	0/1	0/1	Done	NO	B was HET	HET in all	GGCAACAAGACATGTCAATGGA	GTAGGTGATCCACGACGACA	-	-
moso_draft_hic_scaffold_9	55833908	T	C	0|0	0|1	0|1	0|1	0|1	0|1	0|1	0|1	0|1	0|1	0|1	0|1	0|1	0|1	0|1	0|1	Done	NO	Both A and B were ALT	ALT in all	CACTCATCAGCTGGGGGC	GCGCAGTTGACGACAAGTATC	-	-
moso_draft_hic_scaffold_9	55833909	T	C	0|0	0|1	0|1	0|1	0|1	0|1	0|1	0|1	0|1	0|1	0|1	0|1	0|1	0|1	0|1	0|1	Done	NO	Both A and B were ALT	ALT in all			-	-
moso_draft_hic_scaffold_10	6063150	C	T	0|1	0/0	0/1	0/1	0/1	0/1	0/1	0/1	0/1	0/1	0/1	0|1	0/1	0/1	0/1	0|1	Done	NO	B was HET	HET in all	GCGGCCTAAGGAGAGCTAAG	TGGCTGCTCGATTACTTGGG	-	-
moso_draft_hic_scaffold_11	11326058	C	T	0|1	0|1	0|1	0|1	0|1	0|1	0|1	0|1	0|1	0|1	0/0	0|1	0|1	0|1	0|1	0|1	Done	NO	K was REF	REF in all	TACTCCAGAAAGAACCAAAGCTG	AGCAAAGTTGGTAGTCTCTGACT	-	-
moso_draft_hic_scaffold_11	11326068	G	A	0|1	0|1	0|1	0|1	0|1	0|1	0|1	0|1	0|1	0|1	0/0	0|1	0|1	0|1	0|1	0|1	Done	NO	K was REF	REF in all			-	-
moso_draft_hic_scaffold_11	17203490	G	A	0/1	0/0	0/1	0/1	0/1	0/1	0/1	0/1	0/1	0/1	0/1	0/1	0/1	0/1	0/1	0/1	Done	NO	B was REF	REF in all	GCCTCTGACCCAGGGAGTAT	TCGCACACTACATTGGACAGA	-	-
moso_draft_hic_scaffold_12	39220041	A	G	0/1	0/1	0/1	0/1	0/1	0/1	0/1	0/1	0/0	0/1	0/1	0/1	0/1	0/1	0/1	0/1	No data	-	-	ND	-	-	-	-
moso_draft_hic_scaffold_14	41747993	A	G	0/1	0/1	0/1	0/1	0/1	0/1	0/1	0/0	0/1	0/1	0/1	0/1	0/1	0/1	0/1	0/1	Done	NO	H was HET	HET in all	ACGAGATGTTGCAGGCTCTC	TCCATGTGTCATAGCCGTCG	-	-
moso_draft_hic_scaffold_14	105427850	T	G	0/1	0/1	0/1	0/1	0/0	0/1	0/1	0/1	0/1	0/1	0/1	0/1	0/1	0/1	0/1	0/1	Done	NO	A was REF	REF in all	TACAAATTGGTGACGCGCAC	GACAAGCGCGGATGAAACAT	-	-
moso_draft_hic_scaffold_15	8421053	G	A	0/0	0/1	0/1	0/1	0/1	0/1	0/1	0/1	0/1	0/1	0/1	0/1	0/1	0/1	0/1	0/1	Done	NO	A was HET	HET in all	AGCCATCCACACTTGACGTT	AGCGGGAGGAAAACATGGAA	-	-
moso_draft_hic_scaffold_15	90268998	C	G	0/0	0/0	0/0	0/0	0/0	0|1	0/0	0/0	0/0	0/0	0/0	0/0	0/0	0/0	0/0	0/0	Done	NO	Although the genotype could not be identified, there appeared to be no genotype difference between the samples since the waveforms of A and F were similar..	ND	GTAATGCTTGGCAGGGCAAA	TCCCCAATGCTGCTGTTTGA	-	-
moso_draft_hic_scaffold_15	90269005	C	G	0/0	0/0	0/0	0/0	0/0	0|1	0/0	0/0	0/0	0/0	0/0	0/0	0/0	0/0	0/0	0/0	Done	NO		ND
moso_draft_hic_scaffold_15	90269020	G	A	0/0	0/0	0/0	0/0	0/0	0|1	0/0	0/0	0/0	0/0	0/0	0/0	0/0	0/0	0/0	0/0	Done	NO		ND
moso_draft_hic_scaffold_15	90269023	G	A	0/0	0/0	0/0	0/0	0/0	0|1	0/0	0/0	0/0	0/0	0/0	0/0	0/0	0/0	0/0	0/0	Done	NO		ND
moso_draft_hic_scaffold_16	35602625	C	T	0/1	0/1	0/1	0/1	0/0	0/0	0/0	0/0	0/0	0/0	0/0	0/0	0/0	0/0	0/0	0/0	Done	NO	E was HET	HET in all	CTTGCCGTTGCCAGTGGAAA	TCGGATGCATGCACTCCTTC	-	-
moso_draft_hic_scaffold_16	52814640	C	T	0/1	0/1	0/1	0/1	0/1	0/1	0/1	0/1	0|1	0/1	0/1	0/1	0/1	0/1	0/1	0/0	Done	NO	Both A and P were ALT	ALT in all	AATGCATTTGAGTTGGGCCTATTC	CACGGGAAGTCCTGGACTAGG	-	-
moso_draft_hic_scaffold_16	68132244	T	C	0/1	0/1	0/1	0/1	0/1	0/1	0/0	0/1	0/1	0/1	0/1	0/1	0/1	0/1	0/1	0/1	Done	NO	A was REF	REF in all	TCAACGTATCATCCAAGAAGGCC	GTTCGACTAGATCCCAGTCAGTC	-	-
moso_draft_hic_scaffold_17	19332741	A	G	0/0	0/1	0/1	0/1	0/1	0/1	0/1	0/1	0/1	0/1	0/1	0/1	0/1	0/1	0/1	0/1	Done	NO	A was HET	HET in all	GCTACGCCGCGATAGTTT	CCTGTCGTCGGGCCAGATAT	-	-
moso_draft_hic_scaffold_17	30668087	T	C	0/1	0/1	0/1	0/1	0/1	0/1	0/1	0/1	0/0	0/1	0/1	0/1	0/1	0/1	0/1	0/1	Done	NO	Although the genotype could not be identified, there appeared to be no genotype difference between the samples since the waveforms of A and I were similar.	ND	ACGTCGGTTTGAATGGAGCT	TGATTTCGGGCAAGCAGGAG	-	-
moso_draft_hic_scaffold_17	41875668	C	A	0/1	0/1	0/1	0/1	0/1	0/0	0/1	0/1	0/1	0/1	0/1	0/1	0/1	0/1	0/1	0/1	No data	-	-	ND	CACCTATGATACACGTGCTCCTT	TAGCCTAGACATGTACAATGGGG	-	-
moso_draft_hic_scaffold_17	82883892	T	G	0/1	0/1	0/1	0/1	0/1	0/1	0/1	0/1	0/1	0/1	0/1	0/1	0/1	0/0	0/1	0/1	No data	-	-	ND	ACGAGCAGAGACCTTCAAGC	GTGGTTTGCTTACACGCGAC	-	-
moso_draft_hic_scaffold_18	21867583	C	T	0/1	0/1	0/1	0/1	0/1	0/1	0/1	0/1	0/1	0/1	0|1	0/1	0/1	0/0	0/1	0/1	Done	NO	N was HET	HET in all	TTGCAATCTCATGGGCGGT	GCTATACCAGCCCGCATATT	-	-
moso_draft_hic_scaffold_18	23093801	G	A	0/0	0|1	0|1	0|1	0|1	0/0	0|1	0|1	0/0	0|1	0|1	0|1	0|1	0|1	0|1	0/0	Done	NO	Although the genotype could not be identified, there appeared to be no genotype difference between the samples since the waveforms of A and B were similar.	ND	TGACTCTTGCGAACTAGGCG	AGGGCAATGTAAGGATTCAAGTG	-	-
moso_draft_hic_scaffold_18	23093802	T	C	0/0	0|1	0|1	0|1	0|1	0/0	0|1	0|1	0/0	0|1	0|1	0|1	0|1	0|1	0|1	0/0	Done	NO		ND			-	-
moso_draft_hic_scaffold_19	25905943	T	G	0|1	0|1	0|1	0|1	0/0	0/0	0/0	0/0	0/0	0/0	0/0	0/0	0/0	0/0	0/0	0/0	Done	NO	A was ALT	ALT in some	CGTGCGAGGAGAATGGAGAA	CAACGCGTTGCTGCTCTATC	CTCAATGCCTCGATGCTAAG	CTCAATGCCTCGATGCTAAG
moso_draft_hic_scaffold_20	17095249	G	A	0/1	0/1	0/1	0/1	0/0	0/0	0/0	0/0	0/0	0/0	0/0	0/0	0/0	0/0	0/0	0/0	Done	NO	Although the genotype could not be identified, there appeared to be no genotype difference between the samples since the waveforms of A and E were similar.	ND	AACTAGTTCCCTAATCTCGTTCTT	CATAGGACGACCGCCTCATT	TTCCCTAATCTCGTTCTTAATCTC	GACACGCACGTGAGGACT
moso_draft_hic_scaffold_21	7199882	G	A	0/1	0/0	0/1	0/1	0/1	0/1	0/1	0/1	0/1	0/1	0/1	0/1	0/1	0/1	0/1	0/1	Done	NO	B was HET	HET in all	GGGTGATGGTCAGGGAATGG	AACCGATACCAATAAGAAGGGG	-	-
moso_draft_hic_scaffold_21	42658321	T	C	0/1	0/1	0/0	0/1	0/1	0/1	0/1	0/1	0/1	0/1	0/1	0/1	0/1	0/1	0/1	0/1	Done	NO	C was HET	HET in all	AGCATCGGAGGTAGAGGGAA	TTGTTCCCCCTTCGGACATG	-	-
moso_draft_hic_scaffold_21	53675007	A	G	0/1	0/1	0|1	0|1	0|1	0/1	0|1	0|1	0/0	0|1	0|1	0/1	0|1	0|1	0|1	0|1	Done	NO	I was HET	HET in all	TAGAAGAGATTCGCGACCGC	CTGCTCCATTTTGTTGCGCT	-	-
moso_draft_hic_scaffold_21	69774853	G	A	0|1	0|1	0|1	0|1	0/0	0|1	0|1	0|1	0|1	0|1	0|1	0|1	0|1	0|1	0|1	0|1	Done	NO	E was HET	HET in all	GCACATATGCGAATATATGAGAGAGAC	AAGTGGAAAGTGTTGGCCCA	-	-
moso_draft_hic_scaffold_21	69774856	G	A	0|1	0|1	0|1	0|1	0/0	0|1	0|1	0|1	0|1	0|1	0|1	0|1	0|1	0|1	0|1	0|1	Done	NO	E was HET	HET in all			-	-
moso_draft_hic_scaffold_21	69775023	T	C	0/1	0/1	0/1	0/1	0/0	0/1	0/1	0/1	0/1	0/1	0/1	0/1	0/1	0/1	0/1	0/1	Done	NO	E was HET	HET in all			-	-
moso_draft_hic_scaffold_22	59248905	C	T	0|1	0|1	0/0	0/0	0|1	0|1	0|1	0|1	0|1	0/0	0|1	0|1	0|1	0|1	0|1	0|1	Done	NO	A was REF	REF in all	AGATGGCGCGGTGAGCTC	GGCTACTGGACACTCACACC	-	-
moso_draft_hic_scaffold_22	59248914	G	A	0|1	0|1	0/0	0/0	0|1	0|1	0|1	0|1	0|1	0/0	0|1	0|1	0|1	0|1	0|1	0|1	Done	NO	A was REF	REF in all			-	-
moso_draft_hic_scaffold_23	25330730	T	C	0/1	0/0	0/0	0/1	0/1	0/1	0/0	0/1	0/1	0/1	0/0	0/1	0/1	0/1	0/1	0/1	Done	NO	B was HET	HET in all	ACACAGGAGTCACCGTGATG	TTCCGGACTACAGGGACCAT	-	-
moso_draft_hic_scaffold_23	60706140	C	T	0|1	0/0	0|1	0/0	0/0	0/0	0/0	0/0	0/0	0/0	0/0	0/0	0/0	0/0	0/0	0|1	Done	NO	Although the genotypes could not be identified, there appeared to be no genotype difference between the samples because the waveforms of B and C were similar.	ND	GAATCGCTCAGCTACTCACCTAG	TCGAAGTAAATCTGAACAATATTACGA	-	-
moso_draft_hic_scaffold_23	60706150	C	A	0|1	0/0	0|1	0/0	0/0	0/0	0/0	0/0	0/0	0/0	0/0	0/0	0/0	0/0	0/0	0|1	Done	NO		ND			-	-
moso_draft_hic_scaffold_23	60706156	G	A	0|1	0/0	0|1	0/0	0/0	0/0	0/0	0/0	0/0	0/0	0/0	0/0	0/0	0/0	0/0	0|1	Done	NO		ND			-	-
moso_draft_hic_scaffold_23	60706160	C	T	0|1	0/0	0|1	0/0	0/0	0/0	0/0	0/0	0/0	0/0	0/0	0/0	0/0	0/0	0/0	0|1	Done	NO		ND			-	-
moso_draft_hic_scaffold_24	27093638	A	T	0/1	0/1	0/1	0/1	0/1	0/1	0/1	0/1	0/1	0/1	0/1	0/1	0/1	0/1	0/0	0/1	Done	NO	O was HET	HET in all	CCCTGCTGGTCAGTACAGTT	AGCACCAAATTTCCATGCACC	-	-
moso_draft_hic_scaffold_484	15190	A	G	0/0	0|1	0/0	0/0	0/0	0/0	0/0	0/0	0/0	0/0	0/0	0/0	0/0	0/0	0/0	0|1	Done	NO	A and B are both ALT	ALT in all	TGCATAATCAAGCCAAGGCAC	CCCCTCGAGGTCACAATGTTA	AAGTATCTGGCTGCAGCAACT	AGTTCTCCGATGTTATGAGCTCA
moso_draft_hic_scaffold_484	15191	G	A	0/0	0|1	0/0	0/0	0/0	0/0	0/0	0/0	0/0	0/0	0/0	0/0	0/0	0/0	0/0	0|1	Done	NO		ALT in all
moso_draft_hic_scaffold_1436	230	G	A	0/1	0/1	0/0	0/1	0/1	0/1	0/1	0/1	0/1	0/1	0/1	0/1	0/1	0/1	0/1	0/1	Done	NO	The wave is complecated but there was no difference between samples	ND	GATCAATGGCGGCGACAG	CCCTCGGATGGTCATCGAAC	-	-
moso_draft_hic_scaffold_5608	36405	G	A	0|1	0|1	0|1	0|1	0|1	0|1	0|1	0|1	0|1	0|1	0|1	0|1	0|1	0/0	0|1	0|1	Done	NO	Although the genotypes could not be identified, there appeared to be no genotype differences between the samples since the B and N waveforms were similar.	ND	TTGAAGATGCCCCGGCTAAG	ACTGTTCACTCGGTTGGACC	-	-
moso_draft_hic_scaffold_5608	36409	G	A	0|1	0|1	0|1	0|1	0|1	0|1	0|1	0|1	0|1	0|1	0|1	0|1	0|1	0/0	0|1	0|1	Done	NO	B was REF	REF in all			-	-
moso_draft_hic_scaffold_5608	36413	C	T	0|1	0|1	0|1	0|1	0|1	0|1	0|1	0|1	0|1	0|1	0|1	0|1	0|1	0/0	0|1	0|1	Done	NO	B was REF	REF in all			-	-
moso_draft_hic_scaffold_5608	36414	A	G	0|1	0|1	0|1	0|1	0|1	0|1	0|1	0|1	0|1	0|1	0|1	0|1	0|1	0/0	0|1	0|1	Done	NO	B was REF	REF in all			-	-
moso_draft_hic_scaffold_5608	36430	T	C	0/1	0/1	0/1	0/1	0/1	0/1	0/1	0/1	0/1	0/1	0/1	0/1	0/1	0/0	0/1	0/1	Done	NO	B was REF	REF in all			-	-

## Sheet: InDel (20≦GQ<90 ∧ 20≦QUAL)
Scaffold	Position	REF	ALT	Genotype determination by GATK for each sample																Whether or not the Sanger sequencing was done	Did genotype determination using Sangar sequencing agree with the GATK genotype determination?	Note on Sanger sequencing	Classification in Fig. 4B	Primers for amplification; If there is no description of "Primers for Sanger sequencing", Sanger sequencing was also performed with primers for amplification.		Primers for Sanger sequencing
				A	B	C	D	E	F	G	H	I	J	K	L	M	N	O	P					Fw	Rv	Fw	Rv
moso_draft_hic_scaffold_4	37103020	GC	G	0/1	0/1	0/1	0/0	0/1	0/1	0/1	0/1	0/1	0/1	0|1	0/1	0/1	0/1	0/1	0/1	Done	NO	D was HET	HET in all	CGGAGATTCGGGGTTCTGAC	TGGCGAGGAAAAAGCTTCAC	-	-
moso_draft_hic_scaffold_4	62754595	C	CA	0/0	0/0	0|1	0|1	0|1	0/0	0|1	0/0	0/0	0/0	0/0	0/0	0/0	0/0	0/0	0/0	Done	NO	C was REF	REF in all	TCTCTTGCATCTACGTGTCAG	TCAATTTGCTATCCTCGGTTAGT	-	-
moso_draft_hic_scaffold_4	62754598	G	GTATCCAA	0/0	0/0	0|1	0|1	0|1	0/0	0|1	0/0	0/0	0/0	0/0	0/0	0/0	0/0	0/0	0/0	Done	NO	C was REF	REF in all			-	-
moso_draft_hic_scaffold_4	62754605	CTCCT	C	0/0	0/0	0|1	0|1	0|1	0/0	0|1	0/0	0/0	0/0	0/0	0/0	0/0	0/0	0/0	0/0	Done	NO	C was REF	REF in all			-	-
moso_draft_hic_scaffold_5	50453458	TGGGACTTGTAG	T	0/1	0/1	0/1	0/1	0/1	0/1	0/1	0/0	0/0	0/1	0/1	0/1	0/1	0/1	0/1	0/1	Done	NO	H was HET	HET in all	TTCATGGAGCCCACTAGCAC	AACCGCGAGTAATAGCCAGG	-	-
moso_draft_hic_scaffold_7	49871944	CCCGA	C	0/0	0/0	0/0	0/0	0/0	0/1	0/0	0/0	0/0	0/0	0/0	0/0	0/0	0/0	0/0	0/0	Done	NO	F was REF	REF in all	AGCGAAATACCGGCGAGAAT	AATCGATCGAGCAGACGCAT	-	-
moso_draft_hic_scaffold_10	22925539	CGAGCTCGGTCTGTTGG	C	0/1	0/1	0/1	0/1	0/1	0/1	0/1	0/1	0/0	0/1	0/1	0/1	0/1	0/1	0/1	0/1	Done	NO	I was REF	REF in all	TCTGCATAGAGGATTTCAGGACC	CGAGATTAGGCTTCGGCAGAAAT	-	-
moso_draft_hic_scaffold_15	90269022	G	GC	0/0	0/0	0/0	0/0	0/0	0|1	0/0	0/0	0/0	0/0	0/0	0/0	0/0	0/0	0/0	0/0	Done	NO	A was HET	HET in all	GTAATGCTTGGCAGGGCAAA	TCCCCAATGCTGCTGTTTGA	-	-
moso_draft_hic_scaffold_19	25905940	GT	G	0|1	0|1	0|1	0|1	0/0	0/0	0/0	0/0	0/0	0/0	0/0	0/0	0/0	0/0	0/0	0/0	Done	NO	A was ALT	ALT in some	CGTGCGAGGAGAATGGAGAA	CAACGCGTTGCTGCTCTATC	CTCAATGCCTCGATGCTAAG	CTCAATGCCTCGATGCTAAG

## Sheet: InDel (90≦GQ≦99)
Scaffold	Position	REF	ALT	Genotype determination by GATK for each sample																Whether or not the Sanger sequencing was done	Did genotype determination using Sangar sequencing agree with the GATK genotype determination?	Note on Sanger sequencing	Classification in Fig. 4B	Primers for amplification; If there is no description of "Primers for Sanger sequencing", Sanger sequencing was also performed with primers for amplification.		Primers for Sanger sequencing
				A	B	C	D	E	F	G	H	I	J	K	L	M	N	O	P					Fw	Rv	Fw	Rv
moso_draft_hic_scaffold_17	26870148	TG	T	0/0	0/0	0/0	0/0	0/0	0/0	0/0	0/0	0/1	0/1	0/1	0/1	0/0	0/0	0/0	0/0	No data	-	-	ND	-	-	-	-
moso_draft_hic_scaffold_18	18820479	TCTC	T	0/0	0/0	0/0	0/0	0/0	0/0	0/0	0/0	0/0	0/0	0/0	0/0	0/0	0/0	0/0	0/1	Done	NO	P was REF	REF in all	TTGCACACATTCGGACATGC	GTAGTTCTTGCCCCCGACC	-	-
